# Supplementary material for: Towards Better Understanding of Pea Seed Dormancy Using Laser Desorption/Ionization Mass Spectrometry
Source: Int J Mol Sci. 2017 Oct 21;18(10):2196. doi: 10.3390/ijms18102196 (PMC5666877; doi:10.3390/ijms18102196)
Supplement: Supplementary file 1 [file ijms-18-02196-s001.zip]

Archive with 10 entries (9 files):
- Supplement - Tables EXCEL/
- Supplement - Tables EXCEL/ijms-230718 suppl. Figures.docx
- Supplement - Tables EXCEL/Table S1a - Dataset_6 genotypes_negative_no matrix_pareto.xlsx
- Supplement - Tables EXCEL/Table S1b - Dataset_6 genotypes_negative_with matrix_pareto.xlsx
- Supplement - Tables EXCEL/Table S1c - Dataset_6 genotypes_positive_no matrix_pareto.xlsx
- Supplement - Tables EXCEL/Table S1d - Dataset_6 genotypes_positive_with matrix_pareto.xlsx
- Supplement - Tables EXCEL/Table S3a - S-plot_JI64 and JI92_negative_no matrix_pareto.xlsx
- Supplement - Tables EXCEL/Table S3b - S-plot_JI64 and JI92_negative_with matrix_pareto.xlsx
- Supplement - Tables EXCEL/Table S3c - S-plot_JI64 and JI92_positive_no matrix_pareto.xlsx
- Supplement - Tables EXCEL/Table S3d - S-plot_JI64 and JI92_positive_with matrix_pareto.xlsx
