# Supplementary material for: Towards Better Understanding of Pea Seed Dormancy Using Laser Desorption/Ionization Mass Spectrometry
Source: Int J Mol Sci. 2017 Oct 21;18(10):2196. doi: 10.3390/ijms18102196 (PMC5666877; doi:10.3390/ijms18102196)
Supplement: Supplementary file 1 [file ijms-18-02196-s001.zip › Supplement - Tables EXCEL/Table S1a - Dataset_6 genotypes_negative_no matrix_pareto.xlsx]

## Sheet: part 1
m/z ->	50.0123	51.0178	51.0588	52.9956	53.0356	55.0134	55.0602	56.0164	56.9901	57.0277	57.0752	58.0039	58.0705	59.0085	59.0595	249.615	249.672	249.73	249.796	249.833	249.882	249.939	249.99	250.062	250.104	250.164	250.226	250.29	250.355	250.416	250.462	367.611	367.693	367.777	367.845	367.896	367.947	367.997	368.046	368.107	368.154	368.207	368.271	368.328	368.402	368.453	368.516	483.504	483.558
JI64	0	0	0	0	0	0.242705	0	0	0	0.161846	0	0	0	0.535694	0	0	0	0	0	0	0	0.296287	0.956127	9.8822	5.86249	0.659931	0.180461	0	0	0	0	0	0	0	0	0	0.19232	0.461467	1.53651	4.50844	1.84751	0.610288	0.225031	0	0	0	0	0.190471	0
JI64	0	0	0	0	0	0	0	0	0	0	0	0	0	0	0	0	0	0	0	0	0	0	0	7.20444	5.00305	0	0	0	0	0	0	0	0	0	0	0	0	0	0	0	0	0	0	0	0	0	0	0	0
JI64	0	0.168792	0	0	0	0.440301	0	0	0	0.282812	0	0	0	1.27895	0	0	0	0	0	0	0	0.492231	1.27991	9.60377	5.76914	1.02574	0	0	0	0	0	0	0	0	0	0	0.177884	0.389443	0.958691	3.37199	1.55674	0.693255	0.172435	0	0	0	0	0	0
JI64	0	0	0	0	0	0	0	0	0	0	0	0	0	0	0	0	0	0	0	0	0	0	0.96729	12.1355	6.27025	1.43705	0	0	0	0	0	0	0	0	0	0	0	0	1.63078	6.75815	2.35593	0.986174	0	0	0	0	0	0.943541	0
JI64	0	0	0	0	0	0.287167	0	0	0	0	0	0	0	0.794501	0	0	0	0	0	0	0	0.282485	0.883966	10.4331	6.42016	1.54658	0.307135	0	0	0	0	0	0	0	0	0	0	0.313921	1.27179	6.07544	2.47213	1.13778	0.382322	0	0	0	0	0.496169	0
JI64	0	0.116567	0	0	0.122563	0.31908	0	0	0	0.206254	0	0	0	0.938082	0	0	0	0	0	0	0.321752	0.609681	1.51767	8.54601	3.66319	0.83846	0.152427	0	0	0	0	0	0	0	0	0.109718	0.262546	0.595295	1.50788	4.00757	1.32655	0.57223	0.196024	0.098937	0	0	0	0	0
JI64	0	0	0	0	0	0.379662	0	0	0	0	0	0	0	0.921013	0	0	0	0	0	0	0	0.334131	1.23394	9.42942	6.53511	1.04678	0	0	0	0	0	0	0	0	0	0	0	0.575267	0.851256	4.23138	1.52115	0.562648	0	0	0	0	0	0	0
JI64	0	0	0	0	0	0	0	0	0	0	0	0	0	1.42077	0	0	0	0	0	0	0	0	1.20806	8.42986	7.29176	0.975415	0	0	0	0	0	0	0	0	0	0	0	0	0	2.8571	1.28384	0	0	0	0	0	0	0	0
JI64	0	0	0	0	0	0	0	0	0	0	0	0	0	1.02146	0	0	0	0	0	0	0	0	1.45789	9.68	4.59948	1.50972	0	0	0	0	0	0	0	0	0	0	0	0	0.838132	3.03581	1.06272	0	0	0	0	0	0	0	0
VIR320	0	0.114653	0	0.047631	0.077233	0.314723	0	0	0.037893	0.1825	0	0.03319	0	1.15115	0	0	0	0	0.040092	0.06851	0.480936	0.900105	1.52573	7.40719	3.59795	0.521026	0.099763	0.06107	0	0	0	0	0	0.071933	0.098691	0.21671	0.368074	0.703019	1.26895	3.29497	1.21475	0.362402	0.137699	0.07209	0.058301	0	0	0.032424	0
VIR320	0	0	0	0	0	0	0.331346	0	0	0	0.20178	0	0	0	1.14391	0	0	0	0	0	0	0	0	0.433101	0.69665	1.30016	2.2195	9.10939	2.62329	0.551636	0.147118	0.399313	0.197468	0	0	0	0	0	0	0	0	0.152858	0.319635	0.545853	2.87882	3.68349	1.22744	1.00192	1.48054
VIR320	0	0.142922	0	0	0.102599	0.280019	0	0	0	0.183726	0	0	0	1.0088	0	0	0	0	0.091663	0.105374	0.678153	0.87104	1.83773	8.2303	4.34301	0.861022	0.167764	0	0	0	0	0	0	0.094078	0.096121	0.186841	0.432534	0.677052	1.20449	3.50285	1.63514	0.776204	0.212746	0.12605	0.069644	0	0	0	0
VIR320	0	0.121658	0	0.051648	0.119225	0.265018	0	0	0.042802	0.181436	0	0.038001	0	1.09337	0	0	0	0	0.073498	0.106937	0.672902	1.0149	1.78825	7.69305	2.75572	0.631909	0.111429	0.055856	0	0	0	0	0	0.085673	0.117323	0.261432	0.440998	0.751966	1.38343	3.4419	1.24531	0.34569	0.187116	0.069583	0.045879	0	0	0	0
VIR320	0	0.118579	0	0	0.093045	0.283268	0	0	0	0.186333	0	0	0	0.962	0	0	0	0	0	0	0.438945	0.831526	1.59809	8.38237	4.59391	0.899133	0.165419	0.060982	0	0	0	0	0	0	0.107613	0.13747	0.299115	0.567414	1.10927	3.9118	1.45595	0.62421	0.245393	0.093317	0.062181	0	0	0	0
VIR320	0.029967	0.088574	0.039746	0	0.074425	0.268232	0	0	0.020144	0.030919	0.144457	0.036605	0.032011	0.835891	0	0	0	0	0	0	0	0	0.024137	0.531102	1.30053	4.82831	7.3621	3.05632	0.115683	0.064111	0.037345	0.026899	0	0	0	0	0	0	0.020986	0.185824	0.49105	0.948688	2.27989	3.3301	2.07632	0.275145	0.113645	1.25226	0.319821
L100	0	0	0	0	0	0	0	0	0	0	0	0	0	0	0	0	0	0	0	0	0.474306	0.777299	1.31407	10.7029	8.76191	1.16895	0	0	0	0	0	0	0	0	0	0	0	0.451356	1.13267	5.2602	2.85389	1.25278	0	0	0	0	0	0	0
L100	0	0	0	0	0	0.209661	0	0	0	0.160772	0	0	0	0.487831	0	0	0	0	0	0	0.195824	0.494306	1.20203	9.25561	7.8827	1.33132	0.513323	0	0	0	0	0	0	0	0	0	0	0.492132	0.888011	3.94571	2.52103	1.63251	0.431242	0.155048	0.298921	0	0	0	0
L100	0	0.116242	0	0	0.074977	0.260448	0	0	0	0.117724	0	0.097777	0	0.50738	0	0	0	0	0	0	0.235404	0.415101	1.4294	9.4085	7.22759	1.17176	0.201866	0.075429	0	0	0	0	0	0	0	0	0.200167	0.4988	1.32495	4.58313	2.3146	1.6064	0.324967	0.164882	0.378016	0	0	0.081955	0
L100	0.05122	0.087649	0	0	0.054078	0.167806	0	0	0	0.090992	0	0.065657	0	0.312704	0	0	0	0	0.664732	1.47122	1.74469	1.12712	1.80243	5.09695	2.04156	0.473668	0.077637	0.051899	0	0	0	0	0.189078	0.293483	0.291727	0.383733	0.585341	0.765978	1.02026	1.85175	0.864154	0.388363	0.114502	0.053996	0.152632	0	0	0	0
L100	0	0	0.139097	0	0	0	0.20531	0	0	0	0.148956	0	0.086473	0	0.607954	0	0	0	0	0	0	0	0	0.22384	0.445389	1.05039	2.43698	8.72078	2.19247	0.53535	0.147433	0.363692	1.43754	0	0	0	0	0	0	0	0	0	0.250428	0.677031	3.42122	3.83621	1.59504	1.40006	1.62315
L100	0	0.089153	0	0	0.097244	0.19211	0	0	0	0.118518	0	0.074489	0	0.396515	0	0	0	0	0	0	0.164621	0.394073	1.28993	10.4943	5.62894	0.904787	0.123214	0.07095	0	0	0	0	0	0	0	0.068449	0.189094	0.597008	1.60564	5.06357	2.22226	1.17451	0.298941	0.133016	0.424241	0	0	0	0
JI92	0	0.103142	0	0.035158	0.070091	0.23925	0	0	0.034407	0.151591	0	0.030073	0	0.704727	0	0	0	0	0	0	0.087439	0.421314	1.1407	10.2062	4.28147	0.504408	0.093225	0.046686	0.016763	0.018592	0	0	0	0	0.023857	0.071985	0.228594	0.654868	1.63694	4.06079	1.41956	0.426587	0.144785	0.062177	0.044432	0.017449	0	0.02364	0
JI92	0	0.104411	0	0.035619	0.100918	0.254422	0	0.018173	0.03277	0.150032	0	0.028958	0	0.660983	0	0	0.018399	0	0	0	0.111264	0.411873	1.22025	9.2381	4.38793	0.654828	0.099058	0.050792	0.016595	0	0.017194	0	0	0	0.031767	0.079976	0.245197	0.673537	1.59452	3.8711	1.53903	0.485792	0.16809	0.088431	0.07082	0.019011	0	0.04005	0
JI92	0	0.068772	0	0.026524	0.068173	0.166415	0	0	0.023974	0.110495	0	0.022056	0	0.528389	0	0.012004	0	0	0	0.018321	0.088067	0.367256	0.976672	9.54979	5.15265	0.513273	0.098802	0.044649	0.017408	0.019165	0.015559	0	0	0	0.032535	0.087572	0.279421	0.71457	1.5583	4.07304	1.75833	0.528419	0.159747	0.072946	0.050984	0.019332	0.017434	0.028441	0.020694
JI92	0.01383	0	0.045436	0	0.032909	0.015291	0.146352	0	0	0.023038	0.089965	0.02699	0.008297	0.036987	0.522757	0.015525	0.011478	0.011161	0.01335	0.008847	0.00901	0.008924	0.011804	0.045628	0.193541	0.612846	2.14267	8.72605	0.252427	0.076999	0.030714	0.076002	0.131482	0.016935	0.013922	0.010596	0.008147	0.009697	0.010128	0.017353	0.046374	0.176618	0.484607	1.28694	4.23798	1.37463	0.185834	4.1469	2.67093
JI92	0	0.094139	0	0.032573	0.083299	0.238016	0	0	0.034645	0.131602	0	0.029601	0	0.689854	0	0	0	0	0	0	0.120382	0.488363	1.31651	8.65098	4.80286	0.59211	0.099908	0.047912	0.019499	0.019675	0.019595	0	0	0	0.035038	0.090463	0.299258	0.738051	1.60535	3.9431	1.6084	0.581847	0.177984	0.087341	0.068301	0.018336	0	0.029099	0
JI92	0.015209	0	0.048338	0	0.048862	0.011129	0.150332	0	0	0.018866	0.104351	0.025157	0.011387	0.034567	0.580272	0.018882	0.017542	0.013096	0.01512	0.012985	0	0	0	0.067112	0.311793	0.933738	2.58738	8.79944	0.446727	0.139034	0.038915	0.124475	0.115418	0.019586	0.017486	0.011896	0.012224	0.013727	0	0.025779	0.078679	0.247768	0.67026	1.50158	4.21965	1.90979	0.368012	2.96229	2.21881
CAM	0	0.141122	0	0.046752	0.10602	0.356539	0	0	0.050977	0.259808	0	0.053086	0	1.1581	0	0	0	0	0	0	0.10183	0.532592	1.09517	9.32438	4.02882	0.436466	0.082986	0.047301	0	0	0	0	0	0	0.032258	0.095551	0.236395	0.502323	1.36564	3.56202	1.29204	0.322045	0.135303	0.051988	0.070003	0	0	0	0
CAM	0	0.095932	0	0.025939	0.073333	0.289907	0	0.014652	0.067778	0.205314	0	0.046048	0	0.872132	0	0	0	0	0	0	0.062927	0.341806	0.816135	9.25536	3.96339	0.311046	0.057433	0.034192	0.015034	0	0.016106	0	0.0146	0	0.021212	0.06201	0.180053	0.433866	1.31512	4.26448	1.36778	0.267329	0.076158	0.044892	0.059002	0	0	0.016753	0.015065
CAM	0	0.113147	0	0.037212	0.08178	0.332273	0	0	0.057821	0.225018	0	0.055967	0	1.2005	0	0	0	0	0	0	0.207963	0.878451	1.43842	7.75773	4.10156	0.526241	0.086894	0.053182	0	0	0	0	0	0	0.053832	0.18379	0.380692	0.699908	1.45187	3.41256	1.4902	0.400392	0.134954	0.060193	0.045399	0.032396	0	0	0
CAM	0	0.118153	0	0.039339	0.084265	0.285562	0	0	0.044298	0.190772	0	0.056512	0	1.01465	0	0	0	0	0	0.021625	0.259884	0.79243	1.42185	7.49647	4.27017	0.491426	0.085514	0.044799	0	0	0	0	0	0.02647	0.080617	0.193176	0.43211	0.794337	1.55638	3.6247	1.45091	0.407091	0.129771	0.056336	0.049314	0	0	0	0
CAM	0	0.075035	0	0.036355	0.077282	0.240724	0	0	0.03697	0.149541	0	0.044068	0	0.83481	0	0	0	0	0	0	0.174092	0.593064	1.20691	7.89113	4.54161	0.426389	0.075448	0.047337	0.017867	0.015179	0	0	0	0.015576	0.050843	0.121403	0.302708	0.665659	1.51194	4.05556	1.69174	0.419699	0.116099	0.060725	0.056346	0.013967	0	0.022164	0.016282
CAM	0	0.064776	0	0.027763	0.062308	0.173816	0	0.011102	0.028122	0.106107	0	0.025591	0	0.667046	0	0	0	0	0	0.011652	0.131112	0.479174	0.98987	8.02589	5.21114	0.47043	0.087696	0.042784	0.022384	0.021317	0.014626	0.011556	0.014684	0.015941	0.047182	0.122064	0.285254	0.692333	1.54843	4.50452	2.0369	0.541916	0.150425	0.059393	0.060909	0.017859	0.015691	0.021478	0.015989
TER	0	0.050283	0	0.022527	0.061789	0.164062	0	0	0.020722	0.103779	0	0.0235	0	0.409576	0	0	0	0	0.018914	0	0.052199	0.370753	0.864633	8.40276	6.18477	0.6642	0.130638	0.040612	0.019573	0	0.017157	0.01692	0	0	0.031597	0.096607	0.244917	0.649221	1.49785	4.63637	2.59119	0.901174	0.258151	0.140821	0.068976	0.018449	0	0.048724	0
TER	0.020581	0.083031	0	0.027587	0.083028	0.232244	0	0	0.028712	0.150886	0	0.035716	0	0.767603	0	0	0.020017	0	0	0	0.03776	0.396894	0.946051	8.32005	7.48925	1.26871	0.301069	0.08304	0.02704	0.017061	0.016819	0	0.019232	0	0.019401	0.054576	0.130376	0.432993	1.09679	4.47208	3.62928	1.27994	0.419953	0.161281	0.069129	0.020424	0.017275	0.051287	0
TER	0	0.103471	0	0.044746	0.103453	0.312944	0	0	0.04366	0.206462	0	0.047857	0	0.975563	0	0	0	0	0	0	0.071079	0.681272	1.29029	7.5516	4.19647	0.490321	0.108292	0.036905	0.020171	0.016563	0	0	0	0	0.034969	0.132569	0.299574	0.636454	1.50236	3.58321	1.52667	0.513477	0.159834	0.083991	0.055543	0	0	0.032625	0
TER	0	0.089105	0	0.039295	0.093193	0.273974	0	0.019623	0.034563	0.164075	0	0.035409	0	0.822817	0	0	0	0	0	0	0.063112	0.547861	1.14527	8.21166	5.15708	0.721413	0.130467	0.049481	0.020896	0	0	0	0	0	0.033682	0.096479	0.247928	0.612462	1.45213	3.99046	1.92355	0.738599	0.261278	0.123196	0.065083	0	0.017863	0.041764	0
TER	0	0.104895	0	0.033272	0.097253	0.256339	0	0	0.038508	0.200582	0	0.032469	0	0.868168	0	0	0	0	0	0	0.058949	0.466695	1.05954	8.23346	5.17408	0.763814	0.132972	0.051531	0	0	0	0	0	0	0.026288	0.085739	0.218486	0.557717	1.44025	4.32497	2.09556	0.783087	0.283516	0.133018	0.061714	0	0	0.045556	0
TER	0.028288	0.087772	0	0.031795	0.07508	0.20506	0.025812	0	0.029804	0.143092	0	0.033402	0	0.858574	0	0	0	0	0	0	0.075435	0.575417	1.19447	7.46849	7.45935	1.33829	0.352762	0.060787	0	0	0	0	0	0	0.031085	0.077564	0.186218	0.557125	1.16429	4.51035	3.83645	1.43938	0.466796	0.17799	0.066376	0.021481	0	0.070595	0
[truncated: 5,000 more columns]

## Sheet: part 2
m/z ->	1144.82	1144.88	1144.92	1144.98	232.565	232.624	232.652	232.718	232.774	232.848	232.891	232.929	232.982	233.057	233.105	233.174	233.25	233.309	233.364	233.408	351.456	351.504	351.552	351.61	351.658	351.762	351.841	351.898	351.947	351.993	352.043	352.102	352.157	352.209	352.275	352.329	466.995	467.042	467.097	467.148	467.209	467.257	467.312	467.38	467.427	467.509	467.561	467.608	467.658
JI64	0	0	0	0	0	0	0	0	0	0	0.299273	1.05978	2.13504	26.5039	9.18917	1.00181	0.282099	0	0	0	0	0	0	0	0	0	0	0	0.163663	0.511048	1.49618	4.94625	1.61379	0.618275	0.214911	0	0.371586	0.83856	2.01458	4.39173	0.991552	0.502438	0.271426	0.141594	0	0	0	0	0
JI64	0	0	0	0	0	0	0	0	0	0	0	0	3.78055	26.6641	11.452	3.20616	0	0	0	0	0	0	0	0	0	0	0	0	0	0	0	0	0	0	0	0	0	0	0	0	0	0	0	0	0	0	0	0	0
JI64	0	0	0	0	0	0	0	0	0	0	0.732324	2.43201	2.88852	26.4536	10.365	1.22619	0.284478	0	0	0	0	0	0	0	0	0	0	0	0.233129	0.516187	1.00632	4.15698	1.40617	0.614258	0.197555	0	0.200368	0.407823	1.11037	2.06156	0.571221	0.363423	0.195656	0	0	0	0	0	0
JI64	0	0	0	0	0	0	0	0	0	0	0	1.01955	1.7423	22.3248	8.80103	1.59475	0	0	0	0	0	0	0	0	0	0	0	0	0	0	1.4989	7.98527	2.27524	1.03512	0	0	0	0.769085	3.54531	5.81724	1.30815	0	0	0	0	0	0	0	0
JI64	0	0	0	0	0	0	0	0	0	0	0.524346	2.07064	2.21041	21.9228	10.2564	1.74851	0.273541	0	0	0	0	0	0	0	0	0	0	0	0	0.395106	1.22281	6.6314	2.14269	0.927393	0.416952	0	0	0.482713	2.70104	4.37113	1.14179	0.709759	0.421948	0	0.215191	0	0	0	0
JI64	0	0	0	0	0	0	0	0	0	0	0.884782	2.77614	3.08953	26.1061	7.06698	1.25183	0.165181	0	0	0	0	0	0	0	0	0	0	0.147009	0.382147	0.801804	1.63499	4.45712	1.44747	0.666369	0.250032	0	0.460927	0.72283	1.91641	3.09021	0.754829	0.462568	0.275554	0.139966	0.098105	0	0	0	0
JI64	0	0	0	0	0	0	0	0	0	0	0.349944	1.55917	2.6213	33.6041	17.5768	2.8314	0	0	0	0	0	0	0	0	0	0	0	0	0	0.382367	1.28847	3.9509	1.4012	0.706377	0	0	0	0.394737	0.858638	1.75444	0.634583	0.46229	0.335609	0	0	0	0	0	0
JI64	0	0	0	0	0	0	0	0	0	0	0.906669	3.11613	3.3198	28.5231	14.6486	2.55163	0	0	0	0	0	0	0	0	0	0	0	0	0	0	0.653159	2.57095	1.04589	0	0	0	0	0	0	0.697922	0	0	0	0	0	0	0	0	0
JI64	0	0	0	0	0	0	0	0	0	0	0.895496	2.52884	3.19154	31.1212	17.223	2.72116	0	0	0	0	0	0	0	0	0	0	0	0	0	0	0.922402	2.8341	1.35034	0.887996	0	0	0	0	0	1.04033	0	0	0	0	0	0	0	0	0
VIR320	0	0	0	0	0	0	0	0	0	0.240935	2.30318	5.50896	5.69815	23.174	6.52063	0.772372	0.207673	0.055651	0	0	0	0	0	0	0	0	0.086994	0.201969	0.399647	0.755388	1.31086	4.10899	1.03578	0.336838	0.167106	0.06149	0.403757	0.753349	1.56487	3.77148	0.553475	0.270355	0.17275	0.106932	0.049266	0	0	0	0
VIR320	0	0	0	0	0	0	0	0	0	0	0	0	0	0.906299	4.14424	5.40312	23.4827	13.9503	1.71056	0.803322	3.43036	1.8645	0.605433	0.339714	0.149518	0	0	0	0	0	0	0	0	0.188815	0.507749	1.12527	0	0	0	0	0	0	0	0.13909	0.285244	1.24411	2.07361	0.964091	0.660017
VIR320	0	0	0	0	0	0	0	0	0	0.292868	2.23782	5.5493	6.49733	20.6742	8.20211	1.27358	0.201807	0	0	0	0	0	0	0	0	0	0.129487	0.192902	0.466284	0.811884	1.31238	4.35138	1.49516	0.595157	0.246317	0.111122	0.409161	0.658506	1.27626	2.62758	0.685769	0.531629	0.284775	0.155925	0.096244	0	0	0	0
VIR320	0	0	0	0	0	0	0	0	0	0.369932	2.71107	6.15784	6.53539	21.1428	5.44017	1.01659	0.208118	0.044127	0	0	0	0	0	0	0	0.03799	0.127525	0.262098	0.471686	0.885719	1.3843	3.71925	1.08279	0.377914	0.198717	0.063084	0.508508	0.75643	1.34993	3.18561	0.58905	0.361534	0.192443	0.132041	0.061177	0	0	0	0
VIR320	0	0	0	0	0	0	0	0	0	0.169147	2.07822	5.15453	5.87848	22.2192	11.6635	1.45867	0.181359	0	0	0	0	0	0	0	0	0	0.076018	0.207935	0.345843	0.749404	1.32174	4.43469	1.47093	0.605157	0.309766	0.09303	0.368358	0.574391	1.30623	2.94202	0.778456	0.536589	0.30619	0.177399	0.080237	0	0	0	0
VIR320	0.019004	0.024267	0.023958	0.030659	0.022909	0	0	0	0	0	0	0	0.095812	2.3563	4.48214	22.4098	18.027	0.418746	0.111409	0.054599	0.454875	0.159146	0.03845	0.024832	0.019142	0.020645	0	0	0	0	0.023085	0.237019	0.576942	1.20299	3.69648	3.65564	0	0.027374	0.041427	0.135297	0.279762	0.533953	1.14484	2.00829	3.4197	1.01643	0.246804	0.156611	0.116759
L100	0	0	0	0	0	0	0	0	0	0	0.593069	2.36298	3.68565	23.5396	13.1277	1.6683	0.502229	0	0	0	0	0	0	0	0	0	0	0	0	0	1.2956	6.39206	2.49702	0.991893	0	0	0	0	1.21697	2.80546	1.02011	0.575775	0	0	0	0	0	0	0
L100	0	0	0	0	0	0	0	0	0	0	0.372067	1.47087	3.33833	25.3051	13.6831	1.83574	0.634486	0	0	0	0	0	0	0	0	0	0	0	0.191156	0.531774	1.12822	4.91011	2.61629	1.34407	0.402265	0.154126	0	0.302222	0.89813	1.94156	0.934906	0.703583	0.416487	0.23078	0	0	0	0	0
L100	0	0	0	0	0	0	0	0	0	0	0.701375	1.31677	3.09745	24.6939	12.0087	1.61998	0.338713	0	0	0	0	0	0	0	0	0	0	0.067241	0.250072	0.548054	1.54451	5.01217	2.15602	1.28965	0.325172	0.133188	0.225516	0.473896	1.22414	2.54932	1.00147	0.71757	0.429293	0.200578	0.106959	0	0	0	0
L100	0	0	0	0	0	0	0	0	0	1.04285	3.51606	4.16118	5.19018	13.1173	3.83518	0.734723	0.107976	0	0	0	0	0	0	0	0	0.331244	0.277456	0.470119	0.641451	0.853699	1.08423	2.36631	0.651258	0.463757	0.11751	0.053529	0.438331	0.535742	0.853815	1.08999	0.34426	0.251922	0.169787	0.14494	0.054178	0	0	0	0.04675
L100	0	0	0	0	0	0	0	0	0	0	0	0	0	0.432601	1.51408	3.36778	24.1122	13.1747	1.58659	0.59847	3.34863	1.86191	0.618919	0.298004	0.093291	0	0	0	0	0	0	0	0	0.168796	0.427008	1.08482	0	0	0	0	0	0	0	0.158141	0.366109	1.32601	2.01901	0.93494	0.631561
L100	0	0	0	0	0	0	0	0	0	0	0.485279	0.993654	2.68629	25.0295	8.91577	1.38671	0.255373	0	0	0	0	0	0	0	0	0	0	0.074936	0.227293	0.624672	1.66921	5.59135	1.75343	0.976714	0.290888	0.100094	0.323438	0.803593	2.07173	3.54067	1.10494	0.73058	0.407297	0.197339	0.110611	0	0	0	0
JI92	0	0	0	0	0	0	0	0.016886	0	0.029282	0.31922	1.50142	2.721	26.9343	7.17512	0.670517	0.166479	0.043344	0.031045	0	0.021329	0	0	0	0	0	0.022832	0.083667	0.251801	0.708175	1.64311	4.87191	1.18182	0.422001	0.155597	0.056698	0.488634	0.966525	2.15287	5.04867	0.750465	0.321854	0.164331	0.104077	0.048874	0.030873	0	0	0
JI92	0.027516	0.024713	0.018107	0.021793	0	0	0	0	0	0.026612	0.387339	1.88914	2.89374	26.6763	7.51664	0.943619	0.17948	0.045381	0.025817	0.019845	0.018086	0	0	0	0	0	0.017009	0.078786	0.277513	0.74987	1.57061	4.64576	1.2488	0.539037	0.230079	0.071507	0.432208	0.861198	2.0115	4.14219	0.812237	0.43078	0.235664	0.157372	0.064691	0.02836	0.016974	0	0
JI92	0.035662	0.028705	0.027905	0.027062	0	0	0	0.013275	0.015014	0.033984	0.489988	1.4588	2.36509	24.8817	7.95893	0.677326	0.160627	0.039628	0.028534	0.023066	0.018604	0.014061	0.012816	0.013582	0.012535	0	0.022453	0.106396	0.282012	0.767859	1.5626	4.58514	1.44305	0.497884	0.177282	0.074173	0.576501	1.12226	2.23352	4.8176	0.991215	0.433747	0.21823	0.12202	0.0498	0.030422	0.017424	0.012363	0.012565
JI92	0.017335	0.020921	0.0262	0.052251	0.010673	0.010265	0.008949	0	0.00733	0	0	0.006777	0.010556	0.2488	0.866984	2.4149	20.7724	2.36966	0.255527	0.081787	1.05491	0.28224	0.118352	0.047989	0.030916	0.022981	0.01082	0.011402	0.00964	0.009717	0.010665	0.024281	0.065474	0.243959	0.687256	2.5897	0.01423	0.012058	0.009797	0.018678	0.035173	0.086863	0.288899	0.698911	2.0068	7.62478	2.3031	0.476464	0.170245
JI92	0.029159	0.0396	0.026713	0.024625	0	0	0	0	0	0.026906	0.41289	2.31742	2.77381	25.4491	8.21411	0.88517	0.191925	0.047089	0.027266	0.020241	0.019091	0.018036	0.017967	0	0	0	0.021527	0.0982	0.30599	0.79319	1.66307	4.56737	1.29409	0.55043	0.239305	0.082836	0.521256	0.968046	1.91012	4.14147	0.867948	0.451776	0.24103	0.171884	0.069405	0.035395	0	0	0
JI92	0.04339	0.031936	0.02372	0.033662	0.015459	0.012816	0.013822	0.015516	0	0.010218	0	0.011512	0.011186	0.479304	1.57298	3.65665	24.2995	3.98284	0.467155	0.124097	1.73018	0.557848	0.197027	0.065344	0.032351	0.025636	0.015371	0.013304	0.015727	0	0.012068	0.039458	0.100609	0.369058	0.914568	2.22629	0.014688	0.011298	0.012248	0.02738	0.054357	0.145376	0.355987	0.818006	1.74875	4.78436	2.17867	0.728631	0.320043
CAM	0	0	0	0	0	0	0	0	0	0	0.329871	2.95729	2.82898	24.7096	6.2908	0.628464	0.157336	0.049845	0	0	0.030088	0	0	0	0	0	0	0.107215	0.240929	0.606463	1.31128	4.34275	1.0413	0.254249	0.115419	0.046987	0.430606	0.781095	1.81692	5.56827	0.664578	0.232761	0.122501	0.076756	0.02918	0.028642	0	0	0
CAM	0	0	0	0.021283	0	0	0	0	0.014954	0.016091	0.192156	1.53678	2.13399	21.2801	5.49474	0.410727	0.124597	0.039266	0.023556	0.016077	0.017955	0.014112	0	0	0	0	0	0.062255	0.199818	0.520876	1.29241	5.00564	1.09264	0.192259	0.077127	0.042901	0.455481	0.938017	2.7691	9.02845	0.726985	0.20203	0.099628	0.055061	0.037585	0.02258	0.014531	0.014839	0
CAM	0	0	0	0	0	0	0	0	0	0.029795	0.721393	5.07684	3.32769	21.834	6.92446	0.6781	0.151332	0.056837	0.036484	0	0	0	0	0	0	0	0.04324	0.197125	0.36473	0.815206	1.49941	3.94552	1.12834	0.372969	0.133963	0.065867	0.572616	0.9119	1.67316	4.68682	0.722298	0.302349	0.17198	0.102872	0.041722	0	0	0	0
CAM	0.020536	0	0	0	0	0	0	0	0	0.053386	1.13928	4.80542	3.84789	21.5358	7.22857	0.615904	0.141118	0.04453	0.030304	0	0.020501	0	0	0	0	0	0.055548	0.199951	0.459892	0.888165	1.57947	4.29464	1.23847	0.392719	0.130465	0.08186	0.659942	1.02758	1.82344	5.0155	0.75139	0.293923	0.175971	0.084372	0.039291	0.021784	0	0	0
CAM	0.019294	0.019769	0.019198	0.020882	0	0	0	0	0.015269	0.03737	0.61203	2.93484	2.83184	23.2488	7.48776	0.529033	0.13655	0.035296	0.023917	0.019754	0.016398	0.016799	0	0	0	0	0.036964	0.144119	0.325084	0.782633	1.54741	4.69921	1.29422	0.380445	0.130897	0.049064	0.564376	1.02745	2.16758	6.40953	0.881586	0.33439	0.162376	0.07813	0.046321	0.021934	0.017839	0.01478	0
CAM	0.027887	0.029435	0.029283	0.031137	0	0	0	0	0.01433	0.019717	0.436792	2.42829	2.2205	22.3405	8.14332	0.588356	0.155489	0.043583	0.023784	0.019848	0.016068	0.01374	0.014944	0.011443	0.012332	0.013477	0.02775	0.120937	0.291983	0.781026	1.5577	4.96667	1.64846	0.463253	0.154789	0.067897	0.579614	1.07629	2.35333	6.04999	1.14815	0.44311	0.203782	0.096145	0.047485	0.026365	0.015219	0.015718	0
TER	0.054198	0.042074	0.034767	0.033843	0	0	0	0	0	0	0.120954	1.51677	1.70954	21.6264	8.87317	1.10871	0.185099	0.048301	0.028405	0.018468	0.023123	0.021108	0.017264	0	0	0	0.024345	0.078478	0.233847	0.698204	1.50765	4.84568	2.35046	0.877544	0.257026	0.100587	0.516481	1.00082	2.1029	3.97701	1.58188	0.914217	0.468829	0.202826	0.093081	0.05685	0	0.020362	0.018102
TER	0.032711	0.038878	0.031446	0.031233	0	0	0	0	0	0.019603	0.039154	2.39476	1.5465	23.7726	13.2469	1.28768	0.361243	0.054324	0.027545	0.019178	0.019669	0	0	0.01717	0	0	0	0.059657	0.114319	0.479123	1.19074	4.68193	3.17255	1.23097	0.328067	0.128392	0.270901	0.567427	1.31829	4.7773	1.95761	0.912364	0.498818	0.196045	0.150968	0.032482	0.017315	0	0
TER	0.033443	0.02619	0.020649	0.024546	0	0	0	0	0	0	0.166878	4.01434	2.63096	23.7656	7.28596	0.787863	0.185047	0.040425	0.027006	0.018908	0	0	0	0	0	0	0	0.130901	0.327161	0.760609	1.49473	4.23831	1.28149	0.486358	0.183304	0.133141	0.500004	0.874635	1.78813	5.59451	0.80883	0.422469	0.235697	0.148022	0.074266	0.023297	0	0	0
TER	0.038266	0.037587	0.034885	0.028495	0	0	0	0	0	0	0.16092	2.64755	2.30432	23.7108	8.45667	1.06337	0.19594	0.048889	0.027666	0.025072	0.022023	0.02538	0	0	0	0	0	0.094988	0.268935	0.665672	1.50768	4.53011	1.76301	0.782993	0.289135	0.145463	0.404567	0.806832	1.7606	4.73963	1.03895	0.633608	0.355121	0.215312	0.107388	0.047586	0.019916	0	0
TER	0.036641	0.032261	0	0.027539	0	0	0	0	0	0	0.135358	2.61705	2.21239	25.0379	8.49418	1.1406	0.222088	0.049173	0.026946	0.021289	0	0	0	0	0	0	0	0.081225	0.227452	0.645734	1.45256	4.77341	1.84466	0.822834	0.300582	0.143981	0.369656	0.763964	1.75409	4.33173	1.10968	0.695943	0.37307	0.217801	0.111096	0.038702	0	0	0
TER	0.047784	0.041006	0.043314	0.034569	0	0	0	0	0	0	0.062347	4.12631	2.34118	20.7721	12.4395	1.41038	0.382174	0.04919	0.032013	0.021019	0.022873	0	0	0	0	0	0	0.091096	0.172115	0.631139	1.31057	4.5307	3.33795	1.26161	0.354758	0.123122	0.336063	0.632482	1.40088	4.49724	2.06015	1.01316	0.594988	0.246385	0.179732	0.049827	0	0	0
[truncated: 2,547 more columns]
