# Supplementary material for: Towards Better Understanding of Pea Seed Dormancy Using Laser Desorption/Ionization Mass Spectrometry
Source: Int J Mol Sci. 2017 Oct 21;18(10):2196. doi: 10.3390/ijms18102196 (PMC5666877; doi:10.3390/ijms18102196)
Supplement: Supplementary file 1 [file ijms-18-02196-s001.zip › Supplement - Tables EXCEL/Table S1b - Dataset_6 genotypes_negative_with matrix_pareto.xlsx]

## Sheet: part 1
m/z ->	50.0007	50.1141	50.2155	50.3207	50.3903	50.555	50.6353	50.7543	51.0163	51.0797	51.2107	51.4192	51.6292	51.945	51.9989	258.255	258.317	258.366	258.423	258.465	258.516	258.577	258.763	258.844	258.878	258.946	258.991	259.045	259.087	259.159	259.207	376.794	376.844	376.894	376.948	376.996	377.043	377.108	377.156	377.208	377.257	377.306	377.361	377.409	377.474	377.548	377.629	493.046	493.094
JI64	0	0	0	0	0	0	0	0	0	0	0	0	0	0	0	0	0	0	0	0	0	0	0	0	0	0.547262	0.796557	3.08339	8.23797	5.48468	0.437464	0	0	0	0	0.427392	1.08473	5.99623	3.39255	3.01989	0.644966	0.339895	0	0	0	0	0	0.323789	1.06384
JI64	0	0	0	0	0	0	0	0	0.086074	0	0	0	0	0	0	0.066155	0	0	0	0	0	0	0	0.05599	0.368653	1.30842	2.6332	6.0595	17.7251	1.9563	0.357921	0	0.06632	0.15841	0.400771	0.887349	1.87873	4.97112	2.9363	1.32973	0.436846	0.239386	0.063757	0	0	0	0	0.661878	1.32997
JI64	0	0	0	0	0	0	0	0	0.077849	0	0	0	0	0	0	0.057436	0	0	0	0	0	0	0	0.080476	0.381334	1.3632	2.89576	6.38161	19.089	2.18889	0.363163	0	0.076313	0.171099	0.391176	0.87858	1.7626	4.81505	2.89642	1.42325	0.459882	0.271598	0.066109	0	0	0	0	0.556988	1.25891
JI64	0	0	0	0	0	0	0	0	0	0	0	0	0	0	0	0	0	0	0	0	0	0	0	0	0.228969	1.10147	2.15519	5.09524	16.6905	2.06062	0.392555	0	0	0.129843	0.234637	0.600976	1.52786	5.32209	3.86313	2.20048	0.750062	0.415715	0.130349	0	0	0	0	0.514858	1.23187
JI64	0	0	0	0	0	0	0	0	0	0	0	0	0	0	0	0	0	0	0	0	0	0	0	0	0	0.623155	0.918167	3.49614	11.5177	3.32265	0.536467	0	0	0	0	0.410546	1.21132	5.63148	3.85824	2.01939	0.717076	0.276254	0	0	0	0	0	0.505558	1.26359
JI64	0	0	0	0	0	0	0	0	0	0	0	0	0	0	0	0	0	0	0	0	0	0	0	0	0.369065	1.08072	1.74024	4.00173	12.1788	1.47217	0.54043	0	0	0	0.354805	0.703803	1.57566	5.12108	3.34321	2.01213	0.53147	0.368827	0	0	0	0	0	0.606154	1.52305
VIR320	0	0	0	0	0	0	0	0	0.059682	0	0	0	0	0	0	0.067672	0	0	0	0	0	0	0	0	0.223808	0.957526	1.91655	5.02484	17.0973	0.903381	0.294988	0	0.066672	0.144095	0.311444	0.782533	1.85502	5.93292	4.05999	1.7715	0.58774	0.37222	0.07911	0	0	0	0	0.867946	1.82279
VIR320	0	0.053871	0.053939	0	0	0.045248	0.061908	0.048803	0.070201	0.046087	0.044638	0	0.069933	0.064755	0.060801	0.04498	0	0	0	0	0	0	0	0	0.166404	0.71827	1.60827	4.64557	14.2397	1.28961	0.300279	0	0.05797	0.09283	0.287137	0.708802	1.85288	5.89745	3.45493	1.46036	0.468277	0.246889	0.047797	0	0	0	0	0.793029	2.01986
VIR320	0	0.043328	0.042732	0.039545	0.064936	0.043309	0.039531	0.042068	0.075011	0.051613	0.054412	0.039439	0.044007	0.03967	0.055092	0.070991	0.046576	0	0	0	0	0	0	0	0.152432	0.839632	1.8146	4.79991	15.3511	1.2496	0.304094	0	0.052656	0.111093	0.336941	0.746765	1.79525	5.861	3.64902	1.60757	0.504713	0.271354	0.054097	0	0	0	0	0.732688	1.85225
VIR320	0	0	0	0	0	0	0	0	0.059763	0	0	0.041503	0	0	0	0.076799	0.037092	0	0	0	0	0	0	0	0.223516	0.98304	1.6633	4.89405	15.4391	1.21465	0.300456	0	0.053621	0.102768	0.221383	0.545627	1.57404	5.57869	3.78034	1.78816	0.686673	0.338294	0.083293	0	0	0	0	0.587847	1.65232
VIR320	0	0	0	0	0	0	0	0	0.09708	0	0	0	0	0	0	0.079578	0.071028	0	0	0	0	0	0	0	0.534485	1.59281	2.43926	7.15825	16.9575	1.16503	0.453617	0	0.090697	0.117469	0.291806	0.646204	1.56219	4.94645	3.40372	1.56751	0.566088	0.451326	0.0684	0	0	0	0	0.450198	1.08811
VIR320	0	0	0	0	0	0	0	0	0.118339	0	0	0	0	0	0	0.040198	0.032323	0	0	0	0	0	0	0.056779	0.58298	2.24214	3.04728	6.7748	16.5363	0.724302	0.26958	0	0.109221	0.253606	0.462299	0.939558	1.90141	4.63691	2.39863	0.93632	0.345597	0.278918	0.043864	0.033493	0	0	0	0.551078	1.3798
L100	0	0	0	0	0	0	0	0	0	0	0	0	0	0	0	0	0	0	0	0	0	0	0	0	0.300921	0.82769	1.98015	6.05961	17.9709	1.70047	0.51321	0	0	0	0	0.51889	1.68152	6.7103	4.37121	2.03053	0.792676	0.403221	0	0	0	0	0	0.535243	2.02257
L100	0	0	0	0	0	0	0	0	0	0	0	0	0	0	0	0	0	0	0	0	0	0	0	0	0.242653	0.753213	1.82583	5.68561	15.1372	2.06549	0.463452	0	0	0	0.225365	0.522902	1.39648	6.41393	4.25424	2.21216	0.823319	0.419291	0	0	0	0	0	0.494628	1.88488
L100	0.04509	0	0	0	0	0	0	0	0.081632	0	0	0	0	0	0	0.067416	0.033178	0	0	0	0	0	0.143821	0.330565	1.04007	1.81617	3.28111	7.36	11.7991	0.811189	0.201713	0.087715	0.174147	0.28928	0.519495	0.923357	1.75227	3.32069	1.7281	0.871731	0.340277	0.196784	0.042759	0	0	0	0	0.532874	1.05356
L100	0	0	0	0	0	0	0	0	0.052303	0	0	0	0	0	0	0.051908	0.037392	0	0	0	0	0	0	0.117883	0.505306	0.901646	2.05068	6.50903	11.7496	1.80952	0.370636	0.042475	0.077098	0.127459	0.324859	0.681746	1.758	4.73126	2.78629	1.47599	0.527973	0.292831	0.095478	0.039314	0	0	0	0.552377	1.26181
L100	0	0	0	0	0	0	0	0	0	0	0	0	0	0	0	0	0	0	0	0	0	0	0	0	0	0.641041	1.45501	4.82696	11.3376	1.40243	0	0	0	0	0	0.549953	1.64978	5.44194	4.20033	2.74083	0.792916	0	0	0	0	0	0	0.955235	2.00262
L100	0	0	0	0	0	0	0	0	0	0	0	0	0	0	0	0	0	0	0	0	0	0	0	0	0	0	1.70741	4.92209	13.3488	2.22898	0	0	0	0	0	0	1.9364	6.30279	3.84812	1.9815	0	0	0	0	0	0	0	0	2.28055
JI92	0	0	0	0	0	0	0	0	0.057134	0	0	0	0	0	0	0.038205	0.026084	0.017169	0.017401	0.011343	0.011968	0	0	0.017411	0.118711	0.740624	2.25866	7.02714	19.6082	0.441444	0.155593	0.014356	0.033385	0.096615	0.328759	0.935137	2.49568	6.65179	2.4794	0.496941	0.16212	0.105619	0.033769	0.025962	0.016914	0.013473	0	0.9863	2.27616
JI92	0	0	0	0	0	0	0	0	0.067911	0	0	0	0	0	0	0.034987	0.022398	0.020529	0.016099	0.011685	0	0	0	0.018233	0.127714	0.736483	2.13622	7.38874	18.668	0.417404	0.137364	0.016787	0.029594	0.105149	0.297895	0.879871	2.4051	6.35832	2.12544	0.42641	0.144774	0.09937	0.032758	0.023743	0.016301	0.013304	0.011779	0.925192	2.27764
JI92	0	0	0	0	0	0	0	0	0.060219	0	0	0	0	0	0	0.055586	0.024144	0.021184	0.013784	0.014241	0.009434	0.011091	0.010842	0.042689	0.213035	0.886921	2.44789	6.86562	19.6797	0.559737	0.162455	0.02074	0.049573	0.145342	0.436443	1.07556	2.51135	5.77511	2.40986	0.541546	0.179085	0.100078	0.030106	0.025968	0.015651	0.01293	0.010214	1.0586	2.08583
JI92	0.011141	0	0	0.011627	0	0	0	0.009334	0.055393	0	0	0	0	0	0.009876	0.041491	0.021565	0.022588	0.016689	0.012901	0.010585	0.009302	0	0.036141	0.21631	0.854669	2.33181	7.04304	18.995	0.630183	0.168553	0.019259	0.03758	0.141565	0.398433	0.96968	2.4145	5.65031	2.27691	0.536025	0.199608	0.107968	0.036586	0.023355	0.016502	0.013591	0.012176	0.991171	2.07004
JI92	0.017576	0	0	0	0.014314	0.015655	0	0	0.083864	0	0	0	0	0	0	0.045193	0.033648	0.019022	0.017601	0.015269	0	0	0	0.087554	0.369076	1.28493	3.04786	7.0232	19.4552	0.977028	0.20116	0.03772	0.077986	0.212344	0.537909	1.14859	2.26794	4.70745	2.33243	0.755085	0.267229	0.146991	0.035086	0.023694	0	0	0	0.882913	1.60431
JI92	0	0	0	0	0	0	0	0	0.072496	0	0	0	0	0	0	0.049078	0.031686	0.022061	0.014259	0	0	0	0	0.027749	0.13895	0.658337	1.95571	7.33728	19.6634	0.478139	0.139883	0.013981	0.030077	0.096598	0.294412	0.8447	2.36562	6.57681	2.19155	0.410156	0.135422	0.07915	0.027456	0.022165	0.017822	0.01807	0	0.973375	2.25659
CAM	0	0	0	0	0	0	0	0	0.140391	0	0	0	0	0	0	0.067547	0	0	0	0	0	0	0.046377	0.132585	1.53472	2.93628	3.68503	6.28915	17.3723	0.798755	0.240293	0.074144	0.18563	0.305597	0.565275	0.97074	1.6529	3.82561	1.71981	0.738295	0.217676	0.135184	0.062034	0	0	0	0	0.452457	0.887261
CAM	0	0	0	0	0	0	0	0	0.121102	0	0	0	0	0	0	0.040655	0.025656	0	0	0	0	0	0	0.073633	0.5021	1.64061	2.73838	6.68428	18.0558	0.382762	0.140697	0.033063	0.101168	0.20288	0.449818	0.847667	2.13243	6.168	1.79655	0.360508	0.13545	0.063814	0.035299	0.023703	0	0	0	0.683171	1.80039
CAM	0	0	0	0	0	0	0	0	0.163293	0	0	0	0	0	0	0.051539	0	0	0	0	0	0	0	0.159119	0.959965	2.2541	3.4918	6.57219	16.8864	0.637119	0.198331	0.044091	0.17478	0.282673	0.601295	1.02883	1.89852	4.24191	1.65859	0.488858	0.182996	0.106825	0.045077	0	0	0	0	0.62327	1.23879
CAM	0	0	0	0	0	0	0	0	0.120211	0	0	0	0	0	0	0.042043	0.046953	0.039276	0	0	0	0	0	0.107133	0.916375	2.11267	3.6038	6.65413	17.3398	0.757873	0.252285	0.050148	0.17688	0.253923	0.514091	0.981206	1.84066	4.67551	2.34069	0.890655	0.300373	0.206161	0.045427	0	0	0	0	0.633204	1.30563
CAM	0	0	0	0	0	0	0	0	0.130382	0	0	0	0	0	0	0.047675	0	0	0	0	0	0	0	0.133016	0.867762	2.1943	3.27334	6.35152	16.8761	0.480293	0.15745	0.037432	0.159408	0.273813	0.55644	1.0142	2.04411	5.3536	1.91493	0.551292	0.210392	0.124774	0.040192	0	0	0	0	0.70839	1.63739
CAM	0	0	0	0	0	0	0	0	0.131865	0	0	0	0	0	0	0.044644	0	0	0	0	0	0	0	0.140022	1.55103	3.13335	3.93159	6.5377	16.2875	0.596588	0.224714	0.066155	0.213573	0.360284	0.650204	1.10492	1.98287	4.44313	1.83125	0.662882	0.230608	0.164101	0.058041	0	0	0	0	0.585193	1.30918
TER	0	0	0	0	0	0	0	0	0.190165	0	0	0	0	0	0	0	0	0	0	0	0	0	0	0	0.27546	2.19041	2.13941	6.11591	18.9856	1.13834	0.497294	0	0	0.130418	0.236997	0.599861	1.51249	5.32049	3.35401	1.82143	0.627724	0.376188	0	0	0	0	0	0.466502	1.10421
TER	0	0	0	0	0	0	0	0	0.135577	0	0	0	0	0	0	0.065606	0	0	0	0	0	0	0	0	0.207504	2.09658	2.27899	5.74891	18.607	1.00541	0.357213	0	0.078091	0.133716	0.27229	0.681454	1.62774	5.28217	3.21938	1.71259	0.533363	0.364429	0.069642	0	0	0	0	0.505607	1.26988
TER	0	0	0	0	0	0	0	0	0.149863	0	0	0	0	0	0	0.04464	0	0.031349	0	0	0	0	0	0.035141	0.601	3.54813	2.8887	5.97742	13.9786	0.679977	0.220331	0	0.122425	0.273779	0.482078	0.901287	1.93205	5.2128	2.18299	0.960254	0.311372	0.230745	0.047868	0	0	0	0	0.507551	1.48565
TER	0	0	0	0	0	0	0	0	0.187524	0	0	0	0	0	0	0	0	0	0	0	0	0	0	0	0.288275	2.49053	2.31378	5.99723	18.2529	0.98341	0.37917	0	0.101092	0.118477	0.290515	0.55287	1.6232	5.28943	3.06693	1.37813	0.460734	0.39239	0	0	0	0	0	0.408593	1.17401
TER	0	0	0	0	0	0	0	0	0.134136	0	0	0	0	0	0	0.059689	0.037083	0.037298	0	0	0	0	0	0	0.247106	2.26316	2.50633	5.98976	18.9449	0.915629	0.303323	0	0.088797	0.151192	0.325807	0.751579	1.77491	5.25601	3.03407	1.45404	0.462131	0.330838	0.07597	0	0.034719	0	0	0.509924	1.35098
TER	0	0	0	0	0	0	0	0	0.165005	0	0	0	0	0	0	0	0	0	0	0	0	0	0	0	0.238579	2.84125	2.46889	7.26156	18.1803	1.28582	0.38646	0	0.147733	0.128993	0.275275	0.681778	1.72084	5.52262	2.92208	1.43843	0.50804	0.310343	0.097016	0.072824	0	0	0	0.42865	1.41722
[truncated: 5,000 more columns]

## Sheet: part 2
m/z ->	359.155	359.203	359.253	359.301	359.372	359.409	359.463	359.521	359.567	359.648	359.725	359.795	359.844	359.894	359.943	359.993	475.791	475.837	475.898	475.945	475.994	476.049	476.096	476.144	476.208	476.257	476.305	476.363	476.409	476.458	476.516	476.563	588.842	588.883	588.941	588.995	589.045	589.098	589.142	589.19	589.258	589.323	589.362	589.404	589.455	589.506	589.561	589.613	698.458
JI64	6.31177	1.82599	0.728313	0	0	0	0	0	0	0	0	0	0	0	0	0.331412	0	0	0	0	0	0.489092	1.01219	3.42824	2.29889	1.43951	0.684583	0.412588	0	0	0	0	0	0	0	0	0	0.720347	1.40735	3.11233	2.23754	1.36399	1.1644	0.88196	0.466073	0	0	0	0.546145
JI64	3.58187	1.14885	0.451072	0.17209	0	0	0	0	0	0	0	0	0	0.087007	0.260281	0.588975	0	0	0.070382	0.10472	0.268677	0.695509	1.22601	2.33504	1.22401	0.666893	0.458518	0.203044	0.073936	0	0	0	0	0	0.070554	0.169648	0.302714	0.630085	1.02527	1.47195	0.893146	0.567058	0.466421	0.330681	0.174789	0.057498	0	0	0.204152
JI64	3.60249	1.12431	0.501628	0.209722	0	0	0	0	0	0	0	0	0	0.090127	0.236079	0.695394	0	0	0.061867	0.12157	0.24879	0.685187	1.11004	2.24145	1.17983	0.717548	0.396428	0.21175	0.063267	0	0	0	0	0.047012	0.078447	0.151735	0.245549	0.56388	0.863741	1.29266	0.827301	0.554388	0.416313	0.296602	0.156733	0.05613	0	0	0.185469
JI64	4.4204	1.52307	0.793997	0.294275	0	0	0	0	0	0	0	0	0	0	0.17653	0.502674	0	0	0	0	0.188815	0.607492	1.39964	3.05787	1.79916	0.966255	0.652269	0.365628	0	0	0	0	0	0	0	0.149796	0.18973	0.626547	1.57728	1.94094	1.26787	0.826903	0.710647	0.467633	0.239808	0	0	0	0.26624
JI64	5.39095	1.50502	0.745404	0.245292	0	0	0	0	0	0	0	0	0	0	0	0.319806	0	0	0	0	0	0.627712	1.53093	3.69416	2.31433	1.31776	0.742441	0.541694	0	0	0	0	0	0	0	0	0.204614	0.818102	1.81305	2.73825	2.01829	1.23683	0.941319	0.617585	0.305888	0	0	0	0.393288
JI64	4.63325	1.35893	0.792332	0.246088	0	0	0	0	0	0	0	0	0	0	0.215645	0.608097	0	0	0	0	0.258687	0.676464	1.41431	3.3507	2.11068	0.967096	0.746842	0.461676	0	0	0	0	0	0	0	0	0.354982	1.03827	2.10461	2.54953	1.80429	1.15712	0.803495	0.49912	0.305359	0	0	0	0.387957
VIR320	4.31169	1.24643	0.54302	0.205945	0	0	0	0	0	0	0	0	0	0	0.197651	0.591962	0	0	0	0.113592	0.272861	0.830734	1.91076	3.08102	1.65764	1.0018	0.415115	0.187121	0.095859	0	0	0	0	0	0.108701	0.235766	0.416706	0.988097	1.78927	2.03199	1.15954	0.7512	0.624749	0.362817	0.163585	0.084991	0	0	0.245371
VIR320	3.84536	1.1336	0.45055	0.14292	0	0	0	0	0	0	0	0	0	0.057906	0.189523	0.532887	0	0	0.05358	0.104152	0.253435	0.885771	1.88135	3.29812	1.52684	0.788186	0.472122	0.133249	0.072269	0.049477	0	0	0	0.059477	0.10124	0.201199	0.481924	1.03096	1.90428	2.38695	1.2171	0.722997	0.589817	0.392368	0.159762	0.078319	0	0	0.226885
VIR320	4.08695	1.08805	0.478226	0.182206	0.050999	0	0	0	0	0	0	0	0	0.070235	0.171821	0.5567	0	0	0.070471	0.105656	0.273813	0.818301	1.61762	3.18586	1.5113	0.805728	0.509218	0.157687	0.076699	0.043126	0	0	0.048429	0.068973	0.094821	0.20178	0.414815	0.970717	1.61784	2.22368	1.23316	0.765284	0.615481	0.372594	0.166699	0.067688	0	0	0.269637
VIR320	4.02291	1.36705	0.562789	0.214652	0	0	0	0	0	0	0	0	0	0.057112	0.194558	0.488493	0	0	0.045033	0.084412	0.215212	0.741483	1.846	3.01376	1.56534	1.04783	0.531986	0.167128	0.104769	0.038451	0	0	0	0.057985	0.063097	0.134449	0.290337	0.787099	1.57754	1.94585	0.97791	0.722344	0.598961	0.28204	0.153552	0.062972	0	0	0.210616
VIR320	3.55473	1.21908	0.58312	0.216749	0	0	0	0	0	0	0	0	0	0.113275	0.228598	0.59062	0	0	0.068801	0.095235	0.194594	0.636208	1.11256	2.03068	0.990713	0.589727	0.405599	0.158273	0.075811	0	0	0	0	0	0	0.119219	0.185024	0.471724	0.761908	0.957148	0.512232	0.415417	0.325002	0.199757	0.117544	0	0	0	0.123723
VIR320	2.38549	0.692733	0.360358	0.115712	0.038438	0	0	0	0	0	0	0	0.044545	0.136159	0.340451	0.684482	0.036159	0.045862	0.060669	0.125393	0.262543	0.649635	0.990303	1.57448	0.609392	0.37014	0.236943	0.103541	0.049217	0.034286	0	0	0.051957	0.056867	0.078999	0.145911	0.253865	0.515984	0.692508	0.888013	0.380681	0.29208	0.242483	0.144781	0.084676	0.031173	0	0	0.075712
L100	4.63053	1.74641	0.957508	0.26545	0	0	0	0	0	0	0	0	0	0	0	0.472424	0	0	0	0	0	0.853669	2.04015	3.83989	1.75094	0.973176	0.602329	0	0	0	0	0	0	0	0	0	0	0.673191	1.64068	2.32216	1.1617	0.674156	0.52318	0.415657	0	0	0	0	0
L100	5.41287	1.74802	0.824783	0.217208	0	0	0	0	0	0	0	0	0	0	0.222344	0.557287	0	0	0	0	0.218355	0.633031	1.70985	4.01139	2.23079	0.996427	0.734967	0.295153	0	0	0	0	0	0	0	0	0.232749	0.869853	2.12313	2.52589	1.40333	0.840097	0.711016	0.410715	0.268337	0	0	0	0.27546
L100	1.90474	0.701336	0.339072	0.114091	0	0	0	0	0	0	0	0.046225	0.1109	0.203721	0.448816	0.828957	0.048971	0.056385	0.115494	0.151283	0.307075	0.678687	0.889672	1.36723	0.6104	0.364702	0.237016	0.122882	0.058236	0	0	0	0.035849	0.05636	0.089585	0.163792	0.249488	0.431403	0.595796	0.690575	0.334609	0.269713	0.241233	0.184163	0.116072	0.090373	0	0	0.09907
L100	3.39376	1.22858	0.576762	0.18847	0.050728	0	0	0	0	0	0	0	0.048526	0.095773	0.227174	0.678383	0	0	0.069906	0.106084	0.229443	0.755473	1.26194	2.5766	1.34793	0.760779	0.494861	0.214663	0.092764	0.049722	0	0	0	0.08493	0.06841	0.136682	0.281959	0.66068	1.14726	1.50133	0.929434	0.593586	0.520212	0.368309	0.21506	0.119585	0.044635	0	0.243187
L100	3.79858	2.17771	0.7766	0	0	0	0	0	0	0	0	0	0	0	0	0.664851	0	0	0	0	0	0.880973	1.99555	4.34939	2.39884	1.26208	0.781129	0	0	0	0	0	0	0	0	0	0	1.39226	2.74398	3.00643	1.31806	1.1323	0.876816	0.482192	0	0	0	0	0
L100	5.04962	1.57202	0.832911	0	0	0	0	0	0	0	0	0	0	0	0	0	0	0	0	0	0	0	1.93198	4.66403	2.33167	1.26307	0	0	0	0	0	0	0	0	0	0	0	0.968666	1.97208	3.67376	2.00899	1.30603	0.838624	0	0	0	0	0	0
JI92	2.39275	0.435841	0.163687	0.055895	0.030416	0.026026	0.021948	0.012815	0.014752	0.014273	0.012862	0.011709	0.020606	0.059458	0.201088	0.688762	0.01705	0.022734	0.04572	0.121441	0.342916	1.02338	1.84546	2.48413	0.606775	0.241416	0.121528	0.05504	0.022685	0.02143	0.012449	0.011874	0.024281	0.041927	0.09073	0.269433	0.548426	1.23362	1.65716	1.80364	0.507171	0.21907	0.137923	0.09701	0.061334	0.022419	0.015973	0.012633	0.065784
JI92	1.95769	0.326054	0.135468	0.068197	0.034006	0.023722	0.020065	0.012942	0.013573	0.011137	0.012144	0.010702	0.015013	0.045958	0.196799	0.632955	0.013204	0.016595	0.037839	0.107073	0.305307	0.980189	1.73682	2.36511	0.511401	0.159588	0.093756	0.045473	0.024132	0.016958	0.010678	0	0.020901	0.035315	0.076819	0.238732	0.521524	1.17149	1.65384	1.82758	0.424457	0.170611	0.112926	0.084467	0.062525	0.024632	0.011913	0.010612	0.048802
JI92	2.34067	0.478659	0.160934	0.064135	0.033841	0.024121	0.016496	0.014451	0.011725	0.012691	0.013543	0.013089	0.026844	0.081213	0.276611	0.760757	0.012208	0.022738	0.065876	0.167438	0.423938	1.04559	1.64792	2.24621	0.631036	0.259178	0.144526	0.052658	0.028099	0.025281	0.013931	0.012584	0.027664	0.058167	0.12222	0.300214	0.61639	1.14724	1.48073	1.64397	0.544906	0.257285	0.155497	0.108867	0.073506	0.023568	0.014789	0.011194	0.071622
JI92	2.19035	0.500059	0.199954	0.076376	0.030197	0.022132	0.017428	0.015519	0.012465	0.014295	0.010867	0.009361	0.024188	0.06817	0.245219	0.711643	0.01802	0.021083	0.05997	0.146976	0.380138	0.979581	1.61478	2.21103	0.608496	0.262407	0.184993	0.063365	0.037212	0.024672	0.012178	0.009072	0.025125	0.039229	0.104598	0.274917	0.581078	1.12422	1.43025	1.63658	0.512684	0.276485	0.189448	0.150171	0.087072	0.034774	0.021181	0.010772	0.081482
JI92	2.36923	0.628795	0.259654	0.097411	0.030227	0.020048	0.018592	0.015574	0	0.017539	0	0	0.036729	0.099874	0.347124	0.841531	0.018629	0.028261	0.080711	0.181121	0.398922	0.885233	1.31709	1.81126	0.653306	0.352702	0.245965	0.078763	0.037208	0.026868	0	0	0.032598	0.055367	0.114678	0.253913	0.457705	0.833331	1.00103	1.10562	0.48569	0.300536	0.240061	0.17394	0.093579	0.037091	0.015317	0	0.101286
JI92	2.00279	0.383089	0.137232	0.059551	0.035536	0.025565	0.015622	0.019874	0.013107	0.013339	0	0	0.01772	0.051436	0.188053	0.619351	0	0.016605	0.038755	0.114157	0.33065	0.971496	1.80024	2.41495	0.533855	0.191052	0.090133	0.049933	0.029548	0.015778	0	0.013411	0.015628	0.032653	0.085303	0.27246	0.570951	1.20763	1.69874	1.83195	0.440237	0.178655	0.124889	0.089082	0.053466	0.02871	0.01324	0	0.054181
CAM	2.22218	0.570376	0.209108	0.097786	0	0	0	0	0	0	0	0	0.078711	0.163283	0.372135	0.701913	0.051037	0.052567	0.089429	0.145572	0.231851	0.487246	0.673127	1.06481	0.393357	0.237945	0.150637	0.062557	0	0	0	0	0.048792	0.054472	0.087462	0.106539	0.184928	0.334709	0.361906	0.454083	0.204176	0.191924	0.157816	0.095204	0.063515	0	0	0	0.048104
CAM	1.74648	0.342839	0.121211	0.065779	0.033413	0	0	0	0	0	0	0	0.052561	0.093699	0.269311	0.607267	0.027862	0.034676	0.06387	0.133822	0.276068	0.747117	1.3126	1.91754	0.404086	0.136111	0.066556	0.031628	0.022136	0	0	0	0.035851	0.05338	0.090483	0.183321	0.373778	0.78991	1.0989	1.42856	0.301354	0.118726	0.06324	0.047292	0.030728	0	0	0	0.02789
CAM	1.66004	0.413233	0.170575	0.078843	0	0	0	0	0	0	0	0	0.085182	0.178062	0.37501	0.736488	0.050248	0.058105	0.104175	0.183085	0.286497	0.654033	0.912794	1.29126	0.363072	0.219939	0.130035	0	0	0	0	0	0.049589	0.051243	0.091467	0.184586	0.297065	0.460428	0.614718	0.723967	0.25206	0.152682	0.11846	0.067865	0.052853	0	0	0	0
CAM	2.56282	0.724542	0.283097	0.111451	0.034244	0	0	0	0	0	0	0	0.06228	0.126828	0.350534	0.729254	0.039921	0.048039	0.077921	0.133852	0.296131	0.70074	1.04116	1.71946	0.667472	0.369906	0.208116	0.090208	0.045208	0	0	0	0.040441	0.061634	0.096836	0.170928	0.285657	0.578823	0.717505	0.9001	0.394011	0.266061	0.227833	0.133746	0.09347	0.03308	0	0	0.071848
CAM	1.93768	0.464571	0.19338	0.081751	0	0	0	0	0	0	0	0	0.064634	0.149928	0.34196	0.720783	0.044061	0.042578	0.098189	0.155694	0.353759	0.717794	1.15811	1.72423	0.491969	0.241159	0.157257	0.069448	0	0	0	0	0.050133	0.079297	0.10531	0.215387	0.329721	0.655585	0.877998	1.17509	0.311977	0.194163	0.142364	0.096306	0.058883	0	0	0	0.053186
CAM	1.98487	0.51283	0.261093	0.105133	0	0	0	0	0	0	0	0	0.078474	0.178937	0.444965	0.803748	0.06156	0.061515	0.095602	0.167073	0.355662	0.608591	0.872385	1.371	0.482209	0.253518	0.141183	0.073289	0	0	0	0	0.066591	0.081871	0.098242	0.176979	0.279678	0.466243	0.547525	0.717449	0.259638	0.1969	0.152593	0.103765	0.068431	0	0	0	0.053276
TER	3.66919	1.21724	0.487379	0.201414	0	0	0	0	0	0	0	0	0	0	0.18249	0.45317	0	0	0	0	0.139997	0.585316	1.216	2.21212	1.00288	0.701383	0.359783	0.158604	0	0	0	0	0	0	0	0	0.16976	0.365334	0.698404	0.912638	0.38651	0.378601	0.312733	0.213587	0	0	0	0	0.114887
TER	3.4927	1.14706	0.466884	0.213058	0	0	0	0	0	0	0	0	0	0.085407	0.224565	0.515918	0	0	0.054887	0.08581	0.197279	0.669376	1.2888	2.28847	0.993825	0.648489	0.327405	0.138654	0.055552	0	0	0	0	0	0.06352	0.097197	0.215831	0.54624	0.919041	1.07279	0.49234	0.506749	0.370774	0.218111	0.144962	0.05433	0	0	0.161944
TER	2.24514	0.619893	0.296525	0.136571	0.036545	0	0	0	0	0	0	0	0.045678	0.180679	0.345736	0.643747	0.054769	0.065394	0.074182	0.1192	0.237741	0.694266	1.13023	1.71802	0.699391	0.448007	0.211543	0.089824	0.040468	0	0	0	0.055788	0.072428	0.080837	0.139713	0.257341	0.586059	0.7693	1.06652	0.406797	0.297203	0.230823	0.13831	0.082241	0.03403	0	0	0.074611
TER	3.30487	0.935422	0.415267	0.195912	0	0	0	0	0	0	0	0	0	0.079853	0.203235	0.451168	0	0	0	0.111878	0.16364	0.507975	1.13655	2.15163	0.826701	0.537677	0.335613	0.129756	0	0	0	0	0	0	0	0.087147	0.1605	0.401312	0.799974	0.976052	0.443667	0.415641	0.310178	0.172021	0.099412	0	0	0	0.083898
TER	3.00241	1.03115	0.416644	0.193465	0	0	0	0	0	0	0	0	0.037634	0.099295	0.242964	0.536736	0.035395	0.033115	0.056117	0.102569	0.201225	0.612087	1.08948	2.02613	0.839106	0.508126	0.31485	0.135551	0.058557	0	0	0	0.044586	0.047979	0.064669	0.109296	0.235017	0.540774	0.787454	1.04388	0.458809	0.477846	0.379534	0.237887	0.132423	0.047096	0	0	0.117856
TER	3.22804	0.9114	0.395098	0.156913	0	0	0	0	0	0	0	0	0	0.105722	0.22595	0.557374	0	0	0	0.086185	0.206868	0.548476	1.22991	2.34466	0.9597	0.483881	0.305567	0.120517	0	0	0	0	0	0	0	0.091496	0.163574	0.452005	0.990436	1.04478	0.451186	0.363302	0.326097	0.156422	0.104815	0	0	0	0.092478
[truncated: 2,671 more columns]
