# Supplementary material for: Towards Better Understanding of Pea Seed Dormancy Using Laser Desorption/Ionization Mass Spectrometry
Source: Int J Mol Sci. 2017 Oct 21;18(10):2196. doi: 10.3390/ijms18102196 (PMC5666877; doi:10.3390/ijms18102196)
Supplement: Supplementary file 1 [file ijms-18-02196-s001.zip › Supplement - Tables EXCEL/Table S1c - Dataset_6 genotypes_positive_no matrix_pareto.xlsx]

## Sheet: part 1
m/z ->	49.9393	50.0013	50.063	50.1537	50.2091	50.2619	50.3456	50.4259	50.5022	50.5696	50.6558	50.707	50.7848	50.8445	50.9151	183.337	183.417	183.48	183.536	183.597	183.678	183.737	183.783	183.862	183.939	184.009	184.051	184.123	184.165	184.207	184.287	304.889	304.945	304.997	305.038	305.094	305.154	305.205	305.252	305.311	305.367	305.413	305.476	305.542	305.616	305.68	305.725	416.27	416.305
JI64-01	0	0	0	0	0	0	0	0	0	0	0	0	0	0	0	0	0	0	0	0	0	0	0	0	0	3.96794	1.2674	0	0	0	0	0	1.68677	4.61665	5.82475	10.0706	5.80689	1.07879	0	0	0	0	0	0	0	0	0	1.67177	0.831596
JI64-02	0	0	0	0	0	0	0	0	0	0	0	0	0	0	0	0	0	0	0	0	0	0	0	0	0	4.79447	1.6724	0	0	0	0	1.03239	2.01016	3.12601	3.49472	8.51254	4.57324	0.878536	0	0	0	0	0	0	0	0	0	1.11949	0.525908
JI64-03	0	0	0	0	0	0	0	0	0	0	0	0	0	0	0	0	0	0	0	0	0	0	0	0	0	5.63227	2.23112	0	0	0	0	1.02593	2.45589	3.62316	4.24988	8.84174	5.45163	1.04317	0	0	0	0	0	0	0	0	0	1.16589	0.697053
JI64-04	0	0	0	0	0	0	0	0	0	0	0	0	0	0	0	0	0	0	0	0	0	0	0	0	0	4.33569	1.8452	0	0	0	0	1.02905	2.5325	3.09222	3.36334	9.10097	4.21316	0.904502	0	0	0	0	0	0	0	0	0	1.31106	0.609583
JI64-05	0	0	0	0	0	0	0	0	0	0	0	0	0	0	0	0	0	0	0	0	0	0	0	0	0	4.81278	2.64603	0	0	0	0	0.897384	2.01586	2.0324	2.76184	8.2083	4.03071	1.05229	0	0	0	0	0	0	0	0	0	1.55563	0.770547
JI64-06	0	0	0	0	0	0	0	0	0	0	0	0	0	0	0	0	0	0	0	0	0	0	0	0	0.180115	4.65803	1.74496	0.124861	0	0	0	0.638094	1.6458	3.51721	4.21722	8.07392	4.41018	1.02346	0.283493	0	0	0	0	0	0	0	0	1.21831	0.63284
L100-01	0	0	0	0	0	0	0	0	0	0	0	0	0	0	0	0.032169	0	0	0	0	0	0	0	0.253307	0.212565	3.57632	0.78007	0.081547	0	0	0	0.912797	1.33597	2.42745	3.2754	6.75084	4.17115	0.982387	0.266814	0.062884	0.040868	0	0	0	0	0	0	1.37756	0.87718
L100-02	0	0	0	0	0	0	0.035302	0	0	0	0	0	0	0	0	0	0	0	0	0	0	0	0	0.212798	0.160091	3.43236	1.04901	0.085724	0	0	0	0.607802	1.28442	2.52375	3.51724	7.90203	4.46808	1.00762	0.2417	0.053867	0.046308	0	0	0	0	0	0	1.2758	0.798202
L100-03	0	0	0	0	0	0	0	0	0	0	0	0	0	0	0	0	0	0	0	0	0	0	0	0.210999	0.187962	3.82192	1.49343	0.091507	0	0	0	0.560854	1.03318	2.46431	3.34406	8.07753	4.95724	1.21651	0.29543	0.073365	0	0	0	0	0	0	0	1.32425	0.764351
L100-04	0	0.013399	0	0.012692	0	0	0	0	0	0	0.013627	0	0	0	0	0.017277	0	0	0	0	0	0	0	0.139602	0.193807	2.80071	0.321032	0.056452	0.012654	0	0	1.03928	1.49103	2.76225	3.67939	7.32618	1.98719	0.464259	0.136079	0.052423	0.023225	0.022354	0.01494	0.021899	0.017946	0.015041	0.017062	0.681543	0.374832
L100-05	0	0	0	0	0	0	0	0	0	0	0	0	0	0	0	0	0	0	0	0	0	0	0	0.314843	0.217731	3.79607	1.01627	0.097155	0	0	0	0.808164	1.1381	2.07048	2.87028	6.98288	4.54733	1.24298	0.330717	0.079806	0	0	0	0.044717	0	0	0	1.51254	1.06853
L100-06	0	0	0	0	0	0	0	0	0	0	0	0	0	0	0	0	0	0	0	0	0	0	0	0.12839	0.131817	3.33647	1.63416	0.132295	0	0	0	0.349626	0.777433	1.86831	3.13412	9.27509	5.36592	1.45286	0.275827	0.098903	0	0	0	0	0	0	0	1.56881	0.887573
VIR-01	0	0	0	0	0	0	0	0	0	0	0	0	0	0	0	0	0	0	0	0	0	0	0	0	0.260839	4.57988	2.11931	0.158867	0	0	0	0.354496	1.16572	2.47836	3.72838	9.95383	4.97841	1.21989	0	0	0	0	0	0	0	0	0	1.44241	0.670543
VIR-02	0	0	0	0	0	0	0	0	0	0	0	0	0	0	0	0	0	0	0	0	0	0	0	0.064676	0.329186	3.72699	1.37332	0.129522	0	0	0	0.30814	1.08753	2.4603	3.63922	9.39972	4.41622	1.03734	0.105094	0.063172	0	0	0	0	0	0	0	1.42601	0.703676
VIR-03	0	0	0	0	0	0	0	0	0	0	0	0	0	0	0	0	0	0	0	0	0	0	0	0	0.241099	4.42001	1.66095	0	0	0	0	0.454644	1.17591	2.60022	3.84441	9.69076	4.29561	1.00978	0	0	0	0	0	0	0	0	0	1.31227	0.656437
VIR-04	0	0	0	0	0	0	0	0	0	0	0	0	0	0	0	0	0	0	0	0	0	0	0	0.062685	0.245869	2.64082	0.807208	0.096049	0	0	0	0.38287	1.21594	2.91534	4.07149	9.66896	3.31184	0.654895	0.085811	0.045038	0.030849	0	0	0	0	0	0	1.14071	0.540885
VIR-05	0	0	0	0	0	0	0	0	0	0	0	0	0	0	0	0	0	0	0	0	0	0	0	0.07728	0.264589	3.28265	1.08796	0.108282	0	0	0	0.352284	1.18278	2.73767	3.93077	8.6329	4.04786	0.902223	0.078992	0.053582	0	0	0	0	0	0	0	1.24084	0.567206
VIR-06	0	0	0	0	0	0	0	0	0	0	0	0	0	0	0	0	0	0	0	0	0	0	0	0	0.299857	4.67472	1.99175	0.148	0	0	0	0.360412	1.26822	2.84171	3.94098	10.3666	4.74341	1.07186	0.1332	0	0	0	0	0	0	0	0	1.40965	0.682469
JI92-01	0.017549	0.029941	0.020978	0.027997	0.022118	0.01816	0.029369	0.019137	0.026927	0.01945	0.027515	0.023507	0.017828	0.027232	0.017466	0.010099	0.005546	0.00743	0.007613	0.007793	0.004832	0.006237	0.00868	0.012707	0.073503	0.661873	0.062407	0.034719	0.007686	0.004872	0.005563	0.118673	0.342404	0.967906	1.58603	3.56822	0.647926	0.185011	0.036471	0.013914	0.010667	0.007945	0.007939	0.008883	0.008992	0.006473	0.007384	0.215746	0.098296
JI92-02	0.011647	0.018333	0.014464	0.017666	0.013324	0.012104	0.016358	0.015162	0.014873	0.013846	0.017538	0.012963	0.015058	0.016382	0.012297	0.010266	0.00834	0	0	0.009078	0	0	0	0.021864	0.180621	1.49738	0.236302	0.059404	0.011229	0	0	0.263231	0.754102	1.83301	3.13081	6.22807	1.98405	0.568609	0.097402	0.030621	0.019553	0.016093	0.013661	0.014311	0.010507	0.009913	0.009471	0.561802	0.279091
JI92-03	0.011293	0.01618	0.014208	0.016838	0.015652	0.012648	0.015988	0.012708	0.016871	0.012998	0.015376	0.013498	0.012363	0.014619	0.012073	0.009849	0.007008	0.007046	0.005793	0.007938	0.005639	0.005308	0.005219	0.013423	0.134296	1.26701	0.090355	0.037756	0.007532	0.006116	0.004962	0.204864	0.589812	1.54858	2.49302	5.35489	1.07545	0.301541	0.052893	0.024024	0.014465	0.010573	0.009984	0.012148	0.009648	0.008368	0.01055	0.312515	0.159484
JI92-04	0.016746	0.02696	0.020036	0.024658	0.018836	0.015889	0.026715	0.016011	0.023376	0.016648	0.022829	0.018599	0.015954	0.023955	0.014574	0.012459	0.008279	0.008173	0.009879	0.009251	0	0	0.010043	0.023792	0.155522	1.34574	0.214023	0.050981	0.00979	0	0	0.219109	0.601498	1.51481	2.46386	5.49608	1.46413	0.384144	0.084399	0.028666	0.016411	0.011961	0.011284	0.016411	0.009986	0.009602	0.011798	0.3919	0.211263
JI92-05	0.010569	0.012529	0.009156	0.011532	0.010569	0.008635	0.013117	0.00907	0.010542	0.00938	0.011929	0.008965	0.009446	0.011255	0.009116	0.01012	0	0	0	0.009295	0	0	0	0.087085	0.079579	0.711259	0.07342	0.037212	0.007367	0	0	0.992145	0.899225	1.92537	2.37364	3.96311	0.768776	0.235832	0.076371	0.024663	0.016682	0.012998	0.009585	0.014048	0.0114	0.010602	0.012094	0.460805	0.262732
JI92-06	0	0	0	0	0	0	0	0	0	0	0	0	0	0	0	0	0	0	0	0	0	0	0	0.290135	0.132149	1.7111	0.263186	0.067957	0	0	0	1.41917	1.37996	2.25158	2.94889	6.2455	1.47336	0.463955	0.11411	0.036238	0.022288	0.018737	0	0.025103	0.018755	0	0	0.556692	0.288432
TER-01	0.011359	0.014212	0.013023	0.018213	0.015075	0.01137	0.01677	0.011707	0.015433	0.012896	0.016181	0.013749	0.011433	0.014465	0.013538	0.015254	0	0	0	0	0	0	0	0.047385	0.303583	2.8299	0.259778	0.090684	0.014244	0	0	0.292677	0.940237	2.22893	3.23402	9.82257	2.09972	0.594986	0.055249	0.028498	0.024729	0.019539	0.011854	0.016949	0.011591	0	0.010801	0.692082	0.325733
TER-02	0	0	0	0	0	0	0	0	0	0	0	0	0	0	0	0	0	0	0	0	0	0	0	0.075707	0.36437	4.4689	0.686604	0.143613	0	0	0	0.306068	1.04123	2.54386	3.71124	11.68	3.64096	0.970141	0.094127	0.045148	0.03008	0	0	0	0	0	0	1.1869	0.504913
TER-03	0	0	0	0	0	0	0	0	0	0	0	0	0	0	0	0.014852	0	0	0	0	0	0	0	0.047002	0.357578	3.39904	0.406863	0.100852	0	0	0	0.293886	1.04699	2.62801	3.77434	12.1009	2.437	0.663573	0.065649	0.040628	0.023434	0.019996	0.018854	0.021226	0.015786	0	0	0.812035	0.400519
TER-04	0	0	0	0	0	0	0	0	0	0	0	0	0	0	0	0	0	0	0	0	0	0	0	0.053661	0.357241	4.03747	0.586149	0.123596	0	0	0	0.293656	1.00875	2.53998	3.77681	13.3333	3.10125	0.781955	0.098009	0.048105	0.03334	0	0	0	0	0	0	1.08373	0.478429
TER-05	0	0	0	0	0	0	0	0	0	0	0	0	0	0	0	0	0	0	0	0	0	0	0	0.064105	0.337452	5.01637	0.856819	0.15394	0	0	0	0.264012	0.920865	2.52733	3.73569	11.5039	4.35981	1.11088	0.123454	0.052229	0.030339	0	0	0	0	0	0	1.27746	0.59653
TER-06	0	0	0	0	0	0	0	0	0	0	0	0	0	0	0	0	0	0	0	0	0	0	0	0.056773	0.345946	3.4055	0.570627	0.108503	0	0	0	0.23104	0.757547	2.11199	3.55038	11.9138	2.63078	0.709984	0.080829	0.041423	0.023749	0	0	0	0	0	0	0.873264	0.427696
CAM-01	0	0	0	0	0	0	0	0	0	0	0	0	0	0	0	0.02208	0	0	0	0	0	0	0	0.02915	0.638048	4.66356	0.597484	0.157204	0	0	0	0.511165	1.31941	2.24261	3.37328	12.3356	3.08485	1.24919	0.093914	0.037836	0.028463	0	0	0	0	0	0	0.794545	0.383738
CAM-02	0	0	0	0	0	0	0	0	0	0	0	0	0	0	0	0	0	0	0	0	0	0	0	0.040827	0.385982	4.85196	0.417789	0.11142	0	0	0	0.394266	1.13931	2.23932	3.3228	12.812	2.44419	0.972016	0.076693	0.037219	0	0	0	0	0	0	0	0.69641	0.323436
CAM-03	0.015598	0.028624	0.023307	0.027118	0.024835	0.017545	0.029686	0.021033	0.027201	0.020771	0.029923	0.024154	0.01781	0.026926	0.018693	0.012378	0.008816	0.006795	0.00894	0.009727	0.006792	0.005436	0.007789	0.009877	0.156935	0.921181	0.060063	0.040311	0.008464	0.00651	0.005995	0.131559	0.328131	1.14553	1.33048	5.25331	0.790098	0.471096	0.026274	0.016416	0.010948	0.007645	0.007562	0.011543	0.007249	0.006718	0.007444	0.190337	0.07134
CAM-04	0	0	0	0	0	0	0	0	0	0	0	0	0	0	0	0	0	0	0	0	0	0	0	0.055777	0.471449	6.25984	0.709376	0.154184	0	0	0	0.489277	1.27322	2.38769	3.96764	11.3303	3.07388	1.44833	0.12969	0.050165	0	0	0	0	0	0	0	0.860025	0.393598
CAM-05	0	0	0	0	0	0	0	0	0	0	0	0	0	0	0	0	0	0	0	0	0	0	0	0	0.504811	7.32799	1.09481	0.250773	0	0	0	0.5096	1.22273	2.2325	3.63649	11.3642	3.81354	1.62995	0.163699	0	0	0	0	0	0	0	0	1.01151	0.489573
CAM-06	0.010949	0.015492	0.016687	0.016432	0.011761	0.012855	0.015583	0.013239	0.016222	0.014288	0.014087	0.014242	0.012034	0.014306	0.012372	0.012874	0	0	0	0	0	0	0	0.023056	0.283139	2.54068	0.202649	0.069596	0.012062	0	0	0.32926	0.774238	1.80231	2.85014	9.82933	1.45723	0.814146	0.071695	0.028238	0.019324	0.013585	0.012573	0.012509	0.010429	0.010045	0.012454	0.470461	0.186035
[truncated: 5,000 more columns]

## Sheet: part 2
m/z ->	620.14	620.201	620.264	620.325	620.4	620.457	620.5	620.556	620.619	620.681	620.737	620.785	620.846	620.89	620.945	620.989	735.939	735.997	736.046	736.094	736.141	736.206	736.273	736.322	736.368	736.413	736.48	736.543	736.604	736.651	736.721	736.788	850.428	850.478	850.537	850.586	850.651	850.702	850.753	850.813	850.881	850.94	850.992	851.044	851.094	851.146	851.195	851.263	966.524
JI64-01	0	0.728718	0.942333	0.846599	1.17024	0	0	0	0	0	0	0	0	0	0	0	0	0	0	0	0	0	0	0	0	0	0	0	0	0	0	0	0	0	0	0	0	0	0	0	0	0	0	0	0	0	0	0	0
JI64-02	0.464	0.775357	0.898868	1.02723	1.21538	0.595402	0	0	0	0	0	0	0	0	0	0	0	0	0	0	0	0.38692	0.452469	0.628479	0.725285	0.73621	0.702222	0.742279	0	0	0	0	0.417874	0.47705	0.494044	0.497078	0.467946	0	0	0	0	0	0	0	0	0	0	0.505272	0
JI64-03	0	0.705326	0.868041	1.01903	1.0866	0.737731	0	0	0	0	0	0	0	0	0	0	0	0	0	0	0	0	0	0	0	0	0	0.761863	0	0	0	0	0	0	0	0	0	0	0	0	0	0	0	0	0	0	0	0	0
JI64-04	0.408076	0.566295	0.624772	0.846278	1.08753	0.767295	0.436429	0	0	0	0	0	0	0	0	0.264035	0	0	0	0	0	0.328334	0.40833	0.480477	0.560725	0.566295	0.536676	0.7154	0.337195	0	0	0	0.33441	0.405545	0.400735	0.479465	0.504273	0	0	0	0	0	0	0	0	0	0	0.348586	0
JI64-05	0	0.529908	0.731443	0.940498	1.19718	0.794109	0.508852	0	0	0	0	0	0	0	0	0	0	0	0	0	0	0	0	0	0.579038	0.597587	0.586057	0.798621	0	0	0	0	0	0	0	0.574025	0.54946	0	0	0	0	0	0	0	0	0	0	0.652734	0
JI64-06	0.551226	0.741097	0.887252	0.984908	1.09682	0.764925	0.377397	0	0	0	0	0	0	0	0.165762	0.212385	0	0	0.147375	0.193905	0.261448	0.453758	0.501507	0.56192	0.561545	0.611827	0.61511	0.563046	0.306852	0	0	0	0.348878	0.359291	0.432181	0.477304	0.442594	0.233961	0.125705	0	0	0	0	0	0.096436	0.140246	0.193436	0.444377	0.289591
L100-01	0.563804	0.656675	0.67907	0.935414	1.22045	0.973119	0.52825	0.151548	0.038622	0.039856	0.041659	0.058202	0.116405	0.156704	0.21323	0.313597	0.091194	0.136523	0.160499	0.222245	0.309643	0.420797	0.471851	0.498516	0.518254	0.567189	0.646205	0.619666	0.296516	0.132221	0.056747	0.043589	0.328369	0.3532	0.436581	0.524834	0.584112	0.248372	0.122193	0.063358	0.050073	0.048808	0.061872	0.085817	0.135763	0.189316	0.262733	0.628016	0.231639
L100-02	0.696128	0.990887	0.975205	1.00833	1.17018	0.911985	0.587198	0.153972	0.037869	0.036638	0	0.03801	0.079395	0.100527	0.186989	0.297467	0.09244	0.131469	0.191877	0.245885	0.365715	0.477881	0.592015	0.640116	0.634314	0.64423	0.643738	0.647816	0.338043	0.124859	0.047749	0.039662	0.386039	0.397466	0.517859	0.576368	0.590714	0.263254	0.113115	0.057067	0.042756	0.050246	0.060408	0.09476	0.110161	0.194021	0.233367	0.459667	0.287727
L100-03	0.591445	0.998652	0.929224	1.00057	1.1938	1.01105	0.608097	0.14572	0	0	0	0	0.061501	0.094114	0.169608	0.233503	0.063044	0.116778	0.156307	0.208445	0.296015	0.506482	0.584901	0.595116	0.610598	0.721949	0.642998	0.668109	0.366135	0.1512	0	0	0.422902	0.438064	0.539733	0.583784	0.593999	0.330703	0.142847	0.062885	0	0	0	0.083314	0.123854	0.14689	0.21568	0.383	0.248293
L100-04	0.891755	0.925298	0.868202	0.558877	0.594364	0.506946	0.293854	0.089035	0.031712	0.037155	0.053295	0.095236	0.177477	0.247821	0.416976	0.583769	0.156222	0.255727	0.353161	0.410055	0.49861	0.601323	0.482672	0.464752	0.392475	0.342729	0.310424	0.335417	0.218181	0.101576	0.048382	0.061567	0.250107	0.224685	0.243388	0.267838	0.29609	0.130737	0.06235	0.058056	0.071089	0.098722	0.143378	0.19411	0.257483	0.354449	0.486827	1.60276	0.153065
L100-05	0.457409	0.672277	0.715824	0.917203	1.17492	1.04359	0.743018	0.191057	0	0	0	0.048751	0.086876	0.106133	0.145385	0.206845	0.063411	0.094206	0.137882	0.169804	0.231003	0.371965	0.416465	0.486729	0.542506	0.592645	0.614461	0.6682	0.365589	0.163081	0.05864	0	0.31597	0.350452	0.377169	0.549186	0.542376	0.309248	0.162995	0.091907	0.050096	0	0.051874	0.060201	0.080326	0.143347	0.206281	0.597069	0.225929
L100-06	0.551416	0.985998	1.02672	0.979941	1.35475	1.08514	0.764523	0.164253	0	0	0	0	0	0	0.120102	0.181308	0	0.089419	0.130861	0.172063	0.255107	0.454904	0.52671	0.622903	0.632148	0.736549	0.724754	0.720531	0.467656	0.188959	0	0	0.388757	0.465185	0.518502	0.650717	0.643704	0.375208	0.150785	0	0	0	0	0	0.0891	0.140663	0.187365	0.415136	0.269452
VIR-01	0.632222	0.715358	0.819018	1.00101	1.11805	0.964376	0.54376	0	0	0	0	0	0	0	0	0.148605	0	0	0	0.217842	0.327997	0.452701	0.493879	0.625078	0.618843	0.547787	0.59676	0.679506	0.307862	0	0	0	0.356185	0.393077	0.459585	0.532849	0.540903	0.27279	0	0	0	0	0	0	0	0.153801	0.252785	0.580522	0.241224
VIR-02	0.592876	0.793429	0.767395	0.798656	0.9373	0.948404	0.51614	0.099046	0	0	0	0	0	0.057672	0.078752	0.143393	0.038061	0.061806	0.098773	0.183572	0.244216	0.448424	0.498374	0.521504	0.494309	0.514671	0.493147	0.540603	0.301956	0.07923	0.034234	0	0.30978	0.311317	0.371073	0.416138	0.46086	0.225835	0.06775	0	0	0	0	0.057569	0.07226	0.130889	0.249443	0.992	0.199835
VIR-03	0.708709	0.871198	0.839186	0.889229	1.03916	1.06023	0.529607	0	0	0	0	0	0	0	0	0.2334	0	0	0	0.203009	0.31201	0.585526	0.540143	0.55939	0.590186	0.547234	0.499824	0.588362	0.359622	0	0	0	0.298841	0.400954	0.39447	0.384137	0.437017	0.255484	0	0	0	0	0	0	0	0	0.331663	0.915568	0.251634
VIR-04	0.765964	0.89852	0.824698	0.766301	0.854177	0.829929	0.398182	0.078379	0.031477	0.02317	0.027638	0	0.036484	0.061069	0.137315	0.225393	0.050876	0.102852	0.17353	0.22436	0.369691	0.552583	0.582848	0.538708	0.542839	0.485272	0.431298	0.437989	0.247418	0.063089	0.025797	0.025258	0.336462	0.314706	0.345353	0.372205	0.416009	0.197306	0.063112	0.026044	0.03242	0.035608	0.061069	0.081837	0.133049	0.223934	0.377639	1.42378	0.20714
VIR-05	0.71044	0.905754	0.851333	0.874017	0.927913	0.842665	0.434562	0.076161	0	0	0	0	0.045333	0.079586	0.153755	0.23072	0.057217	0.09168	0.166792	0.256235	0.361267	0.570596	0.575979	0.610197	0.582165	0.527989	0.513135	0.480349	0.265952	0.083117	0	0	0.36249	0.37731	0.364238	0.419882	0.424286	0.202828	0.070184	0	0	0	0.057462	0.079971	0.149596	0.207127	0.401881	1.23074	0.224848
VIR-06	0.59148	0.689973	0.793886	0.797325	1.04788	0.951371	0.532071	0.114023	0	0	0	0	0	0	0.108603	0.2368	0	0	0.128823	0.170096	0.320494	0.446815	0.450046	0.483711	0.505077	0.550624	0.54635	0.608469	0.300691	0.116211	0	0	0.30142	0.366874	0.402206	0.49528	0.482668	0.233778	0	0	0	0	0	0	0	0.164885	0.301941	0.694976	0.228671
JI92-01	1.2954	1.42273	0.631905	0.318777	0.345538	0.27364	0.116662	0.03448	0.016861	0.015871	0.016662	0.018327	0.027581	0.054189	0.136335	0.290255	0.057918	0.142542	0.275823	0.519516	0.871258	1.22409	0.776079	0.402159	0.237688	0.190846	0.147391	0.219591	0.13055	0.055169	0.018579	0.018516	0.192179	0.150794	0.137043	0.151664	0.352091	0.149763	0.042372	0.024391	0.028067	0.044207	0.090058	0.173427	0.362293	0.694319	1.2425	7.63466	0.09147
JI92-02	1.11401	1.28945	0.923816	0.673419	0.875873	0.676148	0.269371	0.060384	0.026905	0.019834	0.021302	0.023213	0.042204	0.084921	0.190374	0.34714	0.067921	0.156694	0.276113	0.451951	0.663386	0.885906	0.75171	0.610523	0.478711	0.441741	0.352189	0.412011	0.21829	0.079286	0.022258	0.022153	0.312441	0.280199	0.273625	0.314873	0.745265	0.31265	0.081951	0.028318	0.030902	0.052823	0.087987	0.170773	0.279324	0.443403	0.726346	2.521	0.192918
JI92-03	1.25557	1.40025	0.806787	0.455773	0.482927	0.416349	0.166422	0.042661	0.021062	0.018259	0.017665	0.022408	0.039101	0.082155	0.181667	0.343319	0.071213	0.165175	0.295967	0.508526	0.801021	1.06817	0.776469	0.491599	0.332568	0.281212	0.199734	0.247339	0.1393	0.047427	0.018642	0.023842	0.219077	0.189764	0.162175	0.189334	0.492015	0.194361	0.053524	0.024734	0.031929	0.050632	0.097139	0.179948	0.332643	0.563008	0.917022	4.19936	0.116122
JI92-04	1.12394	1.22653	0.644918	0.397395	0.464861	0.383042	0.156551	0.034774	0.017007	0.017415	0.016036	0.022306	0.036937	0.069009	0.157996	0.277251	0.061685	0.140099	0.258023	0.455341	0.716923	0.993447	0.690396	0.413643	0.284223	0.251728	0.184883	0.237064	0.128685	0.045314	0.019269	0.022608	0.196967	0.172113	0.152575	0.168953	0.419856	0.180931	0.051283	0.023645	0.032324	0.051675	0.093674	0.176236	0.309502	0.558257	0.981004	6.0214	0.107375
JI92-05	1.04912	1.04861	0.487289	0.399465	0.416853	0.331881	0.249101	0.09661	0.032023	0.057894	0.070311	0.122666	0.208582	0.303099	0.494056	0.706328	0.193267	0.347731	0.485817	0.608648	0.73097	0.755382	0.455148	0.305984	0.291177	0.293752	0.260686	0.412642	0.308275	0.15688	0.057339	0.076595	0.185398	0.20441	0.19862	0.220741	0.304413	0.158795	0.060666	0.067452	0.110513	0.157613	0.228947	0.331307	0.455088	0.581444	0.721992	1.65383	0.127953
JI92-06	0.963036	0.939493	0.528702	0.400624	0.433222	0.387893	0.167221	0.049901	0.044629	0.069678	0.107548	0.170341	0.279036	0.378659	0.597359	0.798809	0.223936	0.350382	0.462897	0.522964	0.604047	0.651814	0.479752	0.340736	0.253575	0.249684	0.215257	0.24565	0.150205	0.067114	0.074018	0.104284	0.176348	0.174465	0.161286	0.202275	0.253396	0.139429	0.088577	0.093401	0.121803	0.189276	0.242583	0.316726	0.419236	0.508907	0.638922	2.00088	0.104464
TER-01	0.909223	1.08951	0.827992	0.625463	0.647382	0.587206	0.269	0.058481	0.02176	0.021339	0.016876	0.023508	0.033699	0.053554	0.132405	0.262452	0.051185	0.10616	0.17681	0.321375	0.531873	0.748962	0.675238	0.522388	0.446358	0.356137	0.289792	0.327365	0.180516	0.058681	0.019729	0.020518	0.283981	0.249208	0.208646	0.21891	0.285971	0.151165	0.055154	0.026666	0.025319	0.031751	0.056859	0.098191	0.180506	0.331271	0.614546	3.21286	0.160019
TER-02	0.687449	0.900827	0.81053	0.746934	0.948848	0.944088	0.448864	0.090128	0.029489	0	0	0	0	0.043937	0.079059	0.160202	0.038079	0.075341	0.113983	0.200422	0.352597	0.518573	0.529923	0.529022	0.528796	0.493196	0.434557	0.497871	0.262187	0.090353	0.033911	0	0.322826	0.304266	0.304181	0.344091	0.420728	0.255146	0.100267	0.028982	0	0	0.030531	0.05126	0.089508	0.179044	0.330093	1.43436	0.197352
TER-03	0.850633	1.0604	0.86888	0.698169	0.627317	0.596768	0.276514	0.069384	0.022174	0.017668	0.018484	0.020233	0.03129	0.052605	0.102246	0.227036	0.047728	0.100289	0.15952	0.285259	0.432268	0.675476	0.632298	0.553605	0.471622	0.381724	0.312814	0.307285	0.181679	0.055303	0.019284	0.022249	0.317335	0.24217	0.229437	0.220351	0.261795	0.162855	0.051953	0.02588	0.027377	0.028756	0.046454	0.082339	0.14907	0.254754	0.47718	2.34277	0.165315
TER-04	0.703474	0.923782	0.768645	0.697097	0.833817	0.815983	0.411325	0.146484	0.039452	0	0	0	0.028577	0.036251	0.065436	0.173077	0.030959	0.061785	0.115817	0.201151	0.339988	0.557942	0.502164	0.467051	0.456705	0.418364	0.370973	0.412754	0.273494	0.083032	0.029741	0	0.265767	0.2496	0.246478	0.306516	0.358775	0.247563	0.094146	0	0	0	0.040855	0.053476	0.094516	0.168552	0.350731	1.70042	0.153205
TER-05	0.656026	0.841221	0.817145	0.825742	0.98367	0.944439	0.499161	0.10245	0.033323	0	0	0	0.029955	0.045464	0.073499	0.146112	0.034947	0.063662	0.098402	0.182802	0.329741	0.523415	0.516945	0.518481	0.508378	0.493962	0.490358	0.534522	0.287822	0.083011	0	0	0.294587	0.313907	0.311367	0.370006	0.408912	0.265193	0.097516	0	0	0	0.035568	0.04963	0.096187	0.147205	0.291131	1.24018	0.189685
TER-06	0.747789	0.983938	0.716782	0.629769	0.738118	0.671477	0.485456	0.09846	0.039866	0	0	0	0.023222	0.02899	0.060677	0.129182	0.025437	0.054251	0.100324	0.206195	0.371449	0.64058	0.542361	0.458857	0.402193	0.39658	0.354213	0.43513	0.347788	0.205603	0.022521	0	0.258385	0.222707	0.20523	0.266784	0.346999	0.191941	0.052322	0.023924	0	0	0.034472	0.045546	0.095236	0.210712	0.433135	2.53204	0.163653
CAM-01	0.66336	0.872197	0.711418	0.612756	0.581606	0.595302	0.326609	0.076521	0.02309	0	0	0.020827	0.030099	0.047573	0.095753	0.172799	0.038341	0.073532	0.096682	0.186374	0.33669	0.520882	0.487793	0.404666	0.364971	0.363557	0.303439	0.311479	0.17591	0.073875	0.021736	0	0.239866	0.204919	0.185768	0.186516	0.202313	0.157467	0.097652	0.023797	0.020807	0.024322	0.042058	0.061068	0.095005	0.167264	0.330246	1.66575	0.124943
CAM-02	0.745426	0.993711	0.811841	0.681361	0.648604	0.663558	0.346413	0.065608	0	0	0.024306	0	0.035819	0.062641	0.10812	0.193596	0.039759	0.077927	0.155451	0.229628	0.375158	0.576326	0.544234	0.472478	0.441027	0.404259	0.329299	0.322391	0.169717	0.075886	0	0.024306	0.279452	0.247739	0.235776	0.225	0.226922	0.173824	0.092502	0	0	0.024425	0.038287	0.0653	0.107029	0.197228	0.428494	1.93546	0.169931
CAM-03	0.96037	1.24623	0.714259	0.383893	0.236832	0.239428	0.114667	0.028388	0.013145	0.012976	0.014494	0.018968	0.027876	0.048619	0.098884	0.17973	0.039032	0.086759	0.150767	0.30688	0.610096	1.03417	0.861675	0.496491	0.285633	0.196169	0.144004	0.128029	0.084198	0.044321	0.01758	0.01499	0.240551	0.163276	0.127128	0.11468	0.110673	0.074487	0.046364	0.021251	0.023911	0.03376	0.055871	0.101432	0.200258	0.418401	0.918256	9.06517	0.09803
CAM-04	0.72063	0.955952	0.820929	0.701748	0.62213	0.682526	0.345573	0.070317	0.032182	0	0	0	0.040739	0.059187	0.110251	0.202798	0.045948	0.085572	0.165159	0.228966	0.347123	0.588459	0.525552	0.499787	0.464164	0.395458	0.346906	0.304244	0.205434	0.066287	0.031283	0	0.262636	0.242422	0.206054	0.244251	0.212627	0.145937	0.09633	0	0	0	0.044336	0.085634	0.115056	0.182677	0.327838	1.39965	0.151796
CAM-05	0.599068	0.843093	0.826839	0.765307	0.74586	0.7283	0.411714	0.102602	0	0	0	0	0	0	0.081414	0.148171	0	0	0.118856	0.174728	0.209485	0.463378	0.465773	0.441102	0.448648	0.444222	0.380295	0.405692	0.246274	0.092298	0	0	0.276097	0.271816	0.244532	0.235752	0.270219	0.20963	0.106738	0	0	0	0	0	0	0.109858	0.250845	1.10011	0.146719
CAM-06	0.99373	1.28799	0.955072	0.632928	0.44443	0.454339	0.226481	0.057325	0.021277	0.02114	0.019671	0.025465	0.039388	0.062982	0.156072	0.25366	0.058146	0.11319	0.197823	0.359597	0.548186	0.858615	0.806655	0.617619	0.463043	0.341505	0.255832	0.225586	0.13548	0.061704	0.02104	0.02104	0.325109	0.239053	0.178836	0.156546	0.159731	0.103446	0.053794	0.022664	0.030629	0.041541	0.073693	0.121949	0.196764	0.350218	0.658247	3.69436	0.163371
[truncated: 3,517 more columns]
