# Supplementary material for: Towards Better Understanding of Pea Seed Dormancy Using Laser Desorption/Ionization Mass Spectrometry
Source: Int J Mol Sci. 2017 Oct 21;18(10):2196. doi: 10.3390/ijms18102196 (PMC5666877; doi:10.3390/ijms18102196)
Supplement: Supplementary file 1 [file ijms-18-02196-s001.zip › Supplement - Tables EXCEL/Table S1d - Dataset_6 genotypes_positive_with matrix_pareto.xlsx]

## Sheet: part 1 
m/z ->	49.9423	50.0009	50.0701	50.1536	50.2143	50.2838	50.3463	50.4276	50.498	50.5601	50.6556	50.7153	50.7833	50.84	50.9281	182.892	182.939	183.001	183.085	183.167	183.227	183.283	183.346	183.421	183.481	183.541	183.593	183.669	183.735	183.789	183.867	304.943	304.995	305.027	305.095	305.161	305.205	305.255	305.306	305.366	305.42	305.476	305.551	305.613	305.671	305.721	305.793	416.463	416.521
JI64-01	0	0	0	0	0	0	0	0	0	0	0	0	0	0	0	0.16365	1.34926	5.59924	3.20861	0	0	0	0	0	0	0	0	0	0	0	0.108901	1.16561	2.29263	4.02234	8.70068	4.09889	1.53404	0.299792	0.13787	0	0	0	0	0	0	0	0	0	0
JI64-02	0.016415	0.025358	0.019497	0.023908	0.021541	0.01859	0.021571	0.016919	0.024713	0.020776	0.020584	0.019376	0.020172	0.021843	0.019225	0.042226	1.34851	1.74189	0.683981	0.015015	0.010494	0	0.011531	0	0	0	0	0	0	0	0.041763	0.714455	1.74157	3.37606	6.27114	1.857	0.624584	0.107857	0.042015	0.024029	0.015599	0.012337	0.014361	0.01144	0.012115	0.013787	0.0142	0.022609	0.01422
JI64-03	0.02716	0.037937	0.027268	0.039799	0.035134	0.029637	0.037865	0.029926	0.036653	0.03036	0.040613	0.034827	0.039709	0.043344	0.035297	0.087212	0.81286	1.92444	1.06137	0.021355	0	0	0	0	0	0	0.018625	0	0	0	0.100683	1.00886	1.87403	3.56282	6.17998	2.22251	0.78344	0.152091	0.045984	0.023001	0.019095	0	0	0	0	0	0	0.025677	0.019457
JI64-04	0	0	0	0.058671	0	0	0	0	0	0	0	0	0	0	0	0.119719	0.928228	3.68529	2.07646	0	0	0	0	0	0	0	0	0	0	0	0.096113	0.803915	1.76594	3.19264	5.49158	2.69713	1.11401	0.223277	0.071504	0	0	0	0	0	0	0	0	0	0
JI64-05	0	0	0	0	0	0	0	0	0.023629	0	0.021354	0	0	0	0.024653	0.305327	0.664899	2.18395	0.918788	0.024243	0	0	0	0	0	0	0	0	0	0	0.228498	1.51979	2.65121	5.19492	7.96731	3.68644	0.860137	0.277866	0.072587	0.031682	0	0	0	0	0	0	0.026723	0.026989	0.021169
JI64-06	0	0	0	0	0	0	0	0	0	0	0	0	0	0	0	0.364808	0.554143	2.8123	2.39103	0	0	0	0	0	0	0	0	0	0	0	0	0.926557	1.33599	2.13746	5.57135	2.66472	1.07566	0.241909	0	0	0	0	0	0	0	0	0	0	0
L100-01	0.03806	0.068215	0.044163	0.072959	0.047936	0.042222	0.055204	0.037589	0.059865	0.038976	0.057784	0.035647	0.057174	0.056647	0.046216	0.054289	0.547938	1.28887	1.25966	0.028268	0.031514	0.031569	0.035924	0	0	0	0.031569	0	0	0	0.07318	0.26512	0.638345	1.10622	4.11783	2.13033	0.873172	0.182091	0.036701	0	0	0	0	0	0	0	0	0	0
L100-02	0	0	0	0	0	0	0	0	0	0	0	0	0	0	0	0.087809	0.725298	1.96539	2.06919	0	0	0	0	0	0	0	0	0	0	0	0.085655	0.361411	0.885895	1.57507	5.38202	3.25878	1.4079	0.280978	0.071927	0.057337	0	0	0	0	0	0	0	0	0
L100-03	0	0.024035	0	0.024469	0.022796	0	0.02323	0	0.024366	0.022982	0	0	0.023726	0.0229	0	0.072333	1.44478	2.17893	1.15962	0.029466	0.022404	0	0.02515	0	0	0	0.021537	0	0	0	0.082348	0.571746	1.47616	2.27121	7.06942	3.41761	1.10556	0.241323	0.070103	0.036239	0.023354	0.021289	0.034835	0.021289	0	0.021186	0.027009	0.028	0.023333
L100-04	0	0	0	0	0	0	0	0	0	0	0	0	0	0	0	0.140825	0.868769	3.12621	4.3118	0	0	0	0	0	0	0	0	0	0	0	0.127318	0.394742	0.928712	1.68135	7.18976	5.56172	2.29628	0.408649	0.102782	0	0	0	0	0	0	0	0	0	0
L100-05	0	0	0	0	0	0	0	0	0	0	0	0	0	0	0	0	0	2.15992	3.27761	0	0	0	0	0	0	0	0	0	0	0	0	0	0.470797	0.769488	4.56302	3.21053	1.27822	0	0	0	0	0	0	0	0	0	0	0	0
L100-06	0	0.055893	0	0	0	0	0	0	0.060494	0	0.061684	0	0	0.054807	0	0.125228	0.554583	1.84715	2.25328	0	0	0	0	0	0	0	0	0	0	0	0.094774	0.342905	0.797802	1.34556	5.00531	3.19508	1.50388	0.227086	0.067578	0	0	0	0	0	0	0	0	0	0
VIR-01	0	0	0	0	0	0	0	0	0	0	0	0	0	0	0	0.05259	2.79768	4.43252	3.12326	0.032503	0	0	0	0	0	0	0	0	0	0	0.059511	0.715063	2.01137	3.57736	9.88668	3.84555	1.27842	0.143386	0.051528	0.034887	0	0	0	0	0	0	0	0.039449	0.029678
VIR-02	0.031422	0.038986	0.029501	0.043321	0	0.035	0.042041	0.03148	0.045532	0	0.039161	0.030985	0.041343	0.041895	0.032905	0.032236	1.20796	1.93435	1.92757	0	0.031072	0	0	0	0	0	0	0	0	0	0.033196	0.319395	0.94195	1.5236	5.42375	2.0987	0.800494	0.13424	0.038346	0	0	0	0	0	0	0	0	0	0
VIR-03	0.031493	0.036976	0.027088	0.039223	0.030998	0.028891	0.036151	0.029716	0.038335	0.026821	0.03313	0.024054	0.033803	0.039718	0.026974	0.023965	1.94447	1.56028	0.659138	0.020665	0.013646	0.016578	0.020525	0	0.014128	0.012744	0.017124	0	0	0	0.062782	0.468075	1.44662	2.19666	6.00845	1.22183	0.439933	0.075755	0.032787	0.017162	0.014344	0.014813	0.018038	0.013658	0	0	0.014229	0.021719	0.012706
VIR-04	0.025005	0.035732	0.027276	0.03822	0.031431	0.028677	0.036311	0.029402	0.032567	0.025585	0.036988	0.027083	0.028001	0.038147	0.024957	0.040781	1.91631	2.77283	2.19987	0	0	0	0	0	0	0	0	0	0	0	0.040394	0.390148	1.24193	1.70596	5.88486	2.30368	0.894352	0.133093	0.051846	0.027904	0	0	0	0	0	0	0	0	0
VIR-05	0.020093	0.032095	0.027211	0.03227	0.024605	0.02098	0.030912	0.023214	0.029335	0.022973	0.034285	0.025218	0.022382	0.032336	0.019798	0.017772	0.99256	1.47239	0.844066	0.016097	0.011246	0.012899	0.013403	0	0	0	0.012308	0	0	0	0.031733	0.285097	0.986625	1.57365	4.39598	1.13387	0.410891	0.065044	0.02512	0.014947	0.010983	0.011005	0.012144	0.012308	0	0	0	0.015243	0
VIR-06	0.018416	0.025659	0.018214	0.025625	0.018563	0.021694	0.023958	0.020647	0.024612	0.017414	0.026008	0.017572	0.028115	0.024679	0.021334	0.022753	2.21539	2.59685	1.25951	0.021278	0.011748	0.014947	0.012807	0	0	0	0	0	0	0	0.041631	0.457529	1.52302	2.35106	6.3197	1.97667	0.775701	0.095653	0.034918	0.019464	0.013967	0	0.011613	0.0164	0	0	0	0.024578	0.014463
JI92-01	0.027986	0.03998	0.025014	0.039743	0.032168	0.030169	0.037954	0.030182	0.040387	0.028407	0.036797	0.026973	0.031392	0.039822	0.030826	0.031537	0.556124	0.59851	0.163298	0.013309	0.014032	0.013296	0.014716	0	0	0.014151	0.0154	0	0	0	0.045227	0.449784	0.968203	1.08693	2.60261	0.571366	0.237865	0.088494	0.019793	0	0	0	0	0	0	0	0.016676	0.015347	0
JI92-02	0.020473	0.025631	0.020818	0.026877	0.023225	0.02236	0.027344	0.018792	0.026653	0.020558	0.025605	0.018698	0.02508	0.027693	0.021114	0.024838	0.438662	0.462044	0.098936	0.025277	0.015633	0.011137	0.009259	0.006579	0.008327	0.00826	0.008224	0.006777	0.005105	0.007525	0.045446	0.311706	1.1349	1.62239	3.59323	0.410037	0.121986	0.033775	0.01483	0.009672	0.006418	0.006974	0.007431	0.008453	0.00666	0.006221	0.009546	0.013755	0.009703
JI92-03	0.012642	0.018107	0.014195	0.017209	0.015694	0.012389	0.019616	0.012912	0.017919	0.011954	0.017561	0.015914	0.014713	0.020855	0.012653	0.022949	0.535242	0.698598	0.171029	0.019015	0.012559	0.00569	0.00942	0	0	0	0.005718	0	0	0.005966	0.04127	0.31879	1.24783	1.96394	4.85574	0.539412	0.14542	0.042074	0.016614	0.011678	0.009106	0.006555	0.009128	0.008197	0.006208	0.006004	0.007662	0.01202	0.010521
JI92-04	0.010341	0.017751	0.017715	0.018321	0.015129	0.013851	0.019332	0.014479	0.016985	0.013562	0.018624	0.016234	0.014068	0.019982	0.012118	0.014941	1.21604	0.842536	0.213138	0	0.0085	0	0	0	0	0	0	0	0	0.00738	0.016906	0.368677	1.31979	1.76612	3.17103	0.571907	0.243295	0.049937	0.019116	0.010009	0.007929	0	0	0.008139	0.007287	0	0	0.012284	0.01037
JI92-05	0.012312	0.019249	0.015202	0.02001	0.014774	0.01381	0.017225	0.012871	0.017929	0.012881	0.017861	0.015491	0.013073	0.018059	0.012616	0.016171	0.955744	0.745623	0.167862	0.009827	0.008107	0.006445	0.006946	0.004822	0	0.005814	0.005414	0.005159	0.005024	0	0.023141	0.388618	1.27789	1.89396	3.77039	0.529317	0.192014	0.046305	0.016917	0.010111	0.009224	0.007394	0.008887	0.006773	0.005313	0.006098	0.006922	0.011594	0.009595
JI92-06	0.024614	0.033852	0.022427	0.034769	0.025742	0.024237	0.02995	0.024954	0.032877	0.024355	0.030455	0.027869	0.026294	0.036744	0.026859	0.031819	1.84571	2.35141	0.779498	0.01521	0.014622	0.012201	0.014646	0	0	0	0.012048	0	0	0	0.020523	0.349902	1.37226	1.98802	4.48918	1.45204	0.68021	0.148081	0.0335	0.020241	0.016127	0.012107	0.012554	0.012965	0	0	0	0.017467	0.016174
TER-01	0	0	0	0	0	0	0	0	0	0	0	0	0	0	0	0	2.18702	5.56218	2.71847	0	0	0	0	0	0	0	0	0	0	0	0.080047	0.717019	1.82858	2.99117	6.74858	2.89613	1.22563	0.154123	0	0	0	0	0	0	0	0	0	0	0
TER-02	0	0	0	0	0	0	0	0	0	0	0	0	0	0	0	0.043937	6.98578	5.5934	1.50957	0.019642	0	0	0	0	0	0	0	0	0	0	0.033877	0.830982	2.39034	3.42323	11.9324	2.40985	1.20665	0.115173	0.040609	0.02354	0.015683	0	0	0	0	0	0	0.020659	0
TER-03	0.010193	0.014597	0.015175	0.01373	0.014186	0.012368	0.014779	0.011988	0.015152	0.012528	0.014886	0.015304	0.010999	0.013273	0.012307	0.03543	5.99625	3.20993	0.675286	0.016917	0.009531	0.007819	0.008968	0	0	0	0	0	0	0	0.018263	0.675256	2.16947	2.79673	9.03754	1.25961	0.700402	0.070526	0.027284	0.017122	0.012695	0.010094	0.013197	0.00874	0	0.00861	0.007698	0.015662	0.013098
TER-04	0	0	0	0	0	0	0	0	0	0	0	0	0	0	0	0	3.34801	6.10741	3.1239	0	0	0	0	0	0	0	0	0	0	0	0.064289	0.847261	2.35154	3.42459	9.75176	3.22707	1.43743	0.15762	0.064408	0	0	0	0	0	0	0	0	0	0
TER-05	0	0	0	0	0	0	0	0	0	0	0	0	0	0	0	0.066644	6.9593	5.74275	2.4056	0.026983	0.019889	0	0	0	0	0	0	0	0	0	0.054025	0.921791	2.35238	3.66006	11.6269	2.92459	1.41519	0.122119	0.052202	0.030334	0.022554	0	0	0	0	0	0	0.022535	0
TER-06	0	0.012649	0.011647	0.011624	0.011658	0	0.011973	0	0.013956	0	0.011275	0	0	0.011782	0	0.06471	8.5815	4.69499	1.33549	0.022516	0.012379	0	0	0	0	0	0	0	0	0	0.024611	0.759086	2.12946	2.99387	11.5185	2.29384	1.22387	0.083048	0.033408	0.02166	0.01836	0.01203	0.012863	0.01132	0.011534	0	0	0.019148	0.012683
CAM-01	0.018048	0.032897	0.026465	0.029685	0.02711	0.019503	0.033168	0.020894	0.03045	0.022285	0.033813	0.025604	0.020607	0.029398	0.018877	0.008743	2.9882	1.11612	0.166923	0.008907	0.009827	0.012517	0.011007	0.006316	0.006424	0.008604	0.011581	0.00632	0.006157	0.008217	0.010672	0.202143	0.955452	0.97898	4.56273	0.535342	0.479511	0.028426	0.014015	0.0096	0.006882	0.005679	0.0074	0.006691	0.005436	0.00544	0.005392	0.008353	0.008122
CAM-02	0.014704	0.023301	0.019287	0.023191	0.018771	0.014808	0.02592	0.018134	0.023788	0.017861	0.024808	0.020127	0.013082	0.022954	0.015167	0.016181	10.9986	3.4991	0.5672	0.017137	0.012195	0.012381	0.011964	0.008511	0.006773	0.008146	0.0088	0	0.006906	0.008012	0.01161	0.520111	1.93921	1.86084	6.65125	1.29049	1.08547	0.055235	0.023556	0.015121	0.012033	0.009293	0.012155	0.009125	0.007485	0.006495	0.00723	0.01256	0.010399
CAM-03	0	0	0	0	0	0	0	0	0	0	0	0	0	0	0	0	7.58385	7.26905	1.70365	0	0	0	0	0	0	0	0	0	0	0	0	0.910153	2.44222	3.70014	11.8144	2.77135	1.57875	0.161737	0	0	0	0	0	0	0	0	0	0	0
CAM-04	0.016541	0.032368	0.025184	0.027446	0.024335	0.017027	0.029971	0.021541	0.027308	0.022357	0.02991	0.02517	0.016835	0.029339	0.018114	0.009353	2.87147	1.13208	0.15501	0.009883	0.008863	0.010007	0.010081	0.005685	0.005614	0.009165	0.009989	0.005408	0.004421	0.006953	0.010117	0.259574	1.0779	1.1813	4.20137	0.390114	0.356521	0.022443	0.011505	0.008	0.006956	0.006683	0.007265	0.005458	0.004826	0.004531	0.004591	0.008388	0.006814
CAM-05	0.014802	0.025542	0.019332	0.021588	0.021696	0.01466	0.024704	0.015879	0.02042	0.021844	0.023109	0.021092	0.017771	0.023599	0.01695	0.012905	5.50809	2.00968	0.360225	0.011201	0.008871	0.009805	0.01078	0	0.005783	0.006017	0.007555	0	0	0	0.016044	0.477719	1.784	1.99807	7.15264	0.78167	0.696834	0.04084	0.019759	0.014614	0.009162	0.007954	0.009122	0.006655	0	0.006586	0.006125	0.011953	0.011498
CAM-06	0.014358	0.02644	0.024582	0.027591	0.02139	0.017059	0.027565	0.016858	0.026671	0.018668	0.026024	0.022515	0.016541	0.023512	0.017016	0.007763	3.64854	1.41847	0.222083	0.009385	0.007536	0.01013	0.009253	0.005538	0.005551	0.006817	0.007939	0.004755	0	0.006334	0.010849	0.266934	1.20681	1.25779	4.98208	0.531518	0.444783	0.028986	0.016515	0.01019	0.007327	0.007134	0.006377	0.005457	0.004357	0.004695	0.005033	0.008666	0.006745
[truncated: 5,000 more columns]

## Sheet: part 2
m/z ->	283.794	283.842	283.889	283.938	283.997	284.045	284.094	395.619	395.68	395.729	395.782	395.844	395.894	395.948	395.991	396.043	396.09	396.133	396.193	396.253	396.306	396.357	396.411	507.787	507.839	507.892	507.943	507.992	508.042	508.091	508.146	508.221	508.3	508.396	508.456	508.505	508.569	508.618	508.674	623.205	623.27	623.333	623.386	623.446	623.515	623.559	623.603	623.661	623.716
JI64-01	0	0.085446	0.090562	0.389956	1.03804	2.50458	3.30416	0	0	0	0	0	0.136142	0.359525	0.572143	1.03107	1.74938	2.22013	5.38117	2.09728	0.852069	0.096741	0	0	0	0.096741	0.176872	0.297998	0.492876	0.79506	2.10074	1.47358	1.68547	1.95689	1.25478	0.142787	0	0	0	1.1803	1.13645	1.34587	1.60068	1.6444	1.07997	0.224844	0	0	0
JI64-02	0	0.029215	0.055228	0.255513	0.667314	1.50238	2.36646	0.014512	0.0185	0.016264	0.017322	0.039145	0.121543	0.274104	0.55703	1.11502	1.92338	2.29974	5.56008	1.0055	0.257094	0.066426	0.036345	0.024875	0.038228	0.078652	0.154132	0.347721	0.650939	1.08376	6.66388	1.78796	1.52756	1.0922	0.434802	0.050182	0.028671	0.030917	0.022911	2.79303	1.38058	1.32379	1.27134	1.49666	0.85339	0.212763	0.069528	0.027926	0.026063
JI64-03	0	0.040812	0.075856	0.529942	0.724292	1.75767	2.27613	0	0	0	0.02291	0.053	0.141893	0.336948	0.512854	0.975241	1.60268	1.94701	4.61985	1.17321	0.34957	0.054175	0.029728	0.031735	0.043506	0.108242	0.198816	0.341668	0.553558	0.78825	2.70338	1.4481	2.42681	1.28308	0.64482	0.07468	0.025677	0.027666	0.022476	1.47987	1.15899	1.46283	1.81893	2.0327	1.24024	0.314924	0.082492	0.034953	0.029438
JI64-04	0	0	0.093789	0.713717	0.763885	1.8685	2.37378	0	0	0	0	0	0.108312	0.239279	0.384504	0.72111	1.21736	1.67263	3.36944	1.49656	0.515682	0.078791	0	0	0	0.067754	0.117342	0.238592	0.361057	0.562154	1.37462	1.14982	2.06664	1.60957	0.912755	0.111586	0	0	0	0.835759	0.910378	1.28099	1.69	2.02339	1.41883	0.383976	0.11824	0	0
JI64-05	0.023956	0.071152	0.135685	0.518599	1.08718	2.63295	3.03714	0	0	0	0.031805	0.077423	0.24893	0.541367	0.902824	1.36173	2.10524	2.53438	5.09084	1.08876	0.338259	0.066316	0.031109	0.049511	0.08394	0.187881	0.335698	0.608912	0.872884	1.17723	3.2184	1.61992	1.26713	1.0064	0.608236	0.068775	0.027194	0.027809	0.021128	1.71695	1.1893	1.38199	1.29547	1.24975	0.741195	0.25973	0.065762	0.03201	0.021477
JI64-06	0	0	0	0.631229	0.541802	1.17151	1.4616	0	0	0	0	0	0	0.205902	0.349086	0.506978	0.944477	1.43387	2.22976	1.65989	0.651853	0	0	0	0	0	0	0.199985	0.284509	0.392701	0.968989	1.01463	2.04566	1.70807	0.994008	0	0	0	0	0.69682	0.852683	1.50183	2.04549	2.60149	1.43742	0.528785	0	0	0
L100-01	0	0	0.036757	0.152935	0.309228	0.761487	1.3676	0	0	0	0	0.029156	0.051986	0.09726	0.165336	0.339437	0.647278	1.03174	1.77103	1.12095	0.405128	0.070989	0.030681	0	0	0.031319	0.06164	0.077896	0.168304	0.280599	0.993567	0.846513	2.13291	1.65508	0.752943	0.060947	0.035064	0	0	0.562668	0.654796	1.30956	2.04087	4.70618	3.0758	0.98261	0.410121	0.057479	0.048963
L100-02	0	0	0.055183	0.180679	0.464133	0.958415	1.85389	0	0	0	0	0	0.065089	0.143692	0.262242	0.543543	0.975912	1.38814	2.27765	1.59467	0.561417	0.116074	0	0	0	0	0.067458	0.130664	0.228863	0.470647	2.99939	1.07072	1.9466	1.88991	1.56263	0.090662	0	0	0	1.0718	0.753563	1.27982	1.96754	3.18072	1.84948	0.776552	0.267895	0	0
L100-03	0	0.040823	0.095253	0.254022	0.629253	1.20676	2.57551	0.023292	0.028743	0.02959	0.031882	0.047162	0.090896	0.206901	0.364865	0.735264	1.32115	1.83215	3.29805	1.56016	0.480354	0.081129	0.043672	0.029321	0.038118	0.049268	0.081604	0.155837	0.284995	0.559521	3.89342	1.46594	3.53219	1.46045	0.810198	0.074666	0.042062	0.030147	0.028392	1.5829	0.884472	1.3181	1.86126	2.51594	1.60772	0.685954	0.212187	0.046026	0.032852
L100-04	0	0	0.081602	0.241609	0.461958	1.24497	2.56643	0	0	0	0	0	0.09455	0.145701	0.269822	0.55419	0.971311	1.68671	3.82562	2.13036	0.712758	0.126119	0	0	0	0	0	0.11501	0.260791	0.408409	1.3615	1.40002	2.17991	2.34464	2.11893	0.128038	0	0	0	0.822893	0.884114	1.56107	1.87365	2.55004	1.80579	0.782212	0.200129	0	0
L100-05	0	0	0	0	0	0.672853	1.57252	0	0	0	0	0	0	0	0	0	0.594985	1.03703	2.31246	1.98781	0.804628	0	0	0	0	0	0	0	0	0	0.656481	1.13926	2.46739	1.34131	0.741136	0	0	0	0	0.494756	0.766293	1.80652	2.49734	4.47477	2.08125	0.825393	0	0	0
L100-06	0	0	0	0.216797	0.38582	1.03854	2.01245	0	0	0	0	0	0.068457	0.111527	0.208628	0.399004	0.826187	1.29975	2.80006	1.42451	0.475217	0.079263	0.055634	0	0	0	0.060598	0.10191	0.191979	0.357589	0.894024	1.11092	2.37433	1.67755	1.17876	0.072283	0	0	0	0.667558	0.82293	1.5044	2.16978	3.49585	2.00769	0.858813	0.253508	0	0
VIR-01	0	0.028511	0.061403	0.352607	0.851503	2.01031	4.5855	0	0.029704	0	0.028045	0.034369	0.095461	0.243823	0.468622	0.989783	1.96998	2.80771	7.77164	2.05808	0.525204	0.100774	0.051398	0.031077	0.029315	0.048884	0.133381	0.227546	0.435057	0.825091	3.69527	1.96287	1.87625	1.30864	0.36904	0.119074	0.028071	0.028511	0	2.03376	1.20867	1.49899	1.30203	1.37227	1.22516	0.350715	0.069257	0.034784	0
VIR-02	0	0	0.033167	0.23668	0.352824	0.906833	2.09122	0	0	0	0	0	0.037153	0.083791	0.183962	0.422475	0.900025	1.49337	3.63085	1.25215	0.338248	0.069157	0.031451	0	0	0.034651	0.040208	0.095632	0.172906	0.336269	1.63587	1.13854	2.29384	1.48551	0.36676	0.109103	0	0	0	0.871687	0.830985	1.39247	1.86411	3.57217	2.06655	0.800174	0.131098	0.050915	0.042652
VIR-03	0	0.030541	0.056131	0.230807	0.472924	1.10747	1.3888	0.016565	0.020056	0.017822	0.022239	0.034425	0.091901	0.191495	0.376059	0.818442	1.38691	1.65867	2.73296	0.900252	0.203884	0.039591	0.035478	0.031505	0.030528	0.056372	0.108504	0.229385	0.431276	0.777201	5.99513	1.22544	1.95506	1.0862	0.221198	0.075755	0.027164	0.019535	0.02196	3.05288	1.09251	1.10146	1.18323	2.57277	1.69591	0.706929	0.146585	0.043831	0.033359
VIR-04	0	0.024836	0.038727	0.215863	0.400005	0.9842	2.12391	0	0	0	0	0.029837	0.046676	0.099367	0.223183	0.461925	1.01411	1.4892	3.56634	1.36355	0.381837	0.073009	0.029354	0	0	0.030755	0.04856	0.109248	0.204218	0.351107	2.2702	1.06354	2.13312	1.63636	0.407977	0.142008	0.028991	0.025367	0	1.23814	0.760968	1.27329	1.53986	3.34968	2.25478	0.916723	0.14655	0.050976	0.043366
VIR-05	0	0.015702	0.02466	0.130481	0.335369	0.761842	1.55881	0	0.01106	0.012844	0.013929	0.018396	0.044195	0.117768	0.255422	0.680723	1.15401	1.40121	2.71888	0.716476	0.174665	0.038621	0.020652	0.017641	0.020553	0.036891	0.072665	0.152316	0.371438	0.809518	13.6301	1.02077	1.02042	0.73819	0.197058	0.066412	0.02063	0.020542	0.016403	4.68108	0.939825	0.755885	0.713486	1.18493	0.867532	0.403522	0.069347	0.023291	0.020948
VIR-06	0	0.02415	0.052208	0.296556	0.4865	1.42539	3.15498	0.017099	0.014744	0.015004	0.017752	0.035797	0.085245	0.182577	0.368499	0.807622	1.60095	2.12083	5.68731	1.27872	0.308552	0.066423	0.03761	0.023046	0.031021	0.054562	0.105092	0.209475	0.391365	0.720383	3.58018	1.68435	2.16785	1.2508	0.317327	0.09028	0.031798	0.025648	0.016671	1.96559	1.03112	1.4178	1.32326	2.24775	1.43168	0.649015	0.094437	0.040651	0.032125
JI92-01	0	0.02575	0.049396	0.171426	0.223268	0.44188	0.445772	0	0.015005	0.021068	0.029498	0.073305	0.13138	0.247361	0.351413	0.630139	0.932142	0.833916	0.739662	0.403255	0.226976	0.053144	0.018938	0.050356	0.078118	0.146004	0.23392	0.372007	0.537791	0.788098	7.36127	0.6594	1.4345	0.719001	0.191481	0.035074	0.027565	0.022357	0.03898	2.21922	0.687412	0.697184	1.04798	2.14794	1.19782	0.587082	0.15571	0.04232	0.04115
JI92-02	0.0067	0.013208	0.024435	0.126634	0.327885	0.503693	0.454304	0.008166	0.011326	0.011178	0.012988	0.028038	0.062208	0.156021	0.304028	0.788952	1.19558	1.46133	1.13202	0.370296	0.110625	0.028818	0.014346	0.02391	0.033058	0.057148	0.119445	0.261774	0.497813	0.944466	14.8635	1.07846	0.897057	0.425853	0.098412	0.024811	0.018358	0.01955	0.018873	3.5986	1.03658	0.62165	0.699602	1.08103	0.543882	0.284555	0.053024	0.023041	0.019456
JI92-03	0.005564	0.012372	0.025191	0.104293	0.395948	0.588119	0.563215	0.010472	0.011342	0.012378	0.0111	0.024755	0.056578	0.161174	0.342097	0.896679	1.40975	1.59906	1.15718	0.445437	0.116506	0.035139	0.018591	0.024001	0.028011	0.049935	0.115745	0.2493	0.553107	1.10167	16.962	1.12091	1.07785	0.370438	0.073126	0.025675	0.017027	0.020696	0.018938	4.31355	1.1063	0.525514	0.530792	0.560653	0.342058	0.141646	0.038213	0.016773	0.015314
JI92-04	0	0.013057	0.027861	0.163995	0.325232	0.626459	0.648593	0.011699	0.008969	0.009265	0.012103	0.021383	0.06069	0.168046	0.371363	0.939312	1.54603	1.40364	1.5575	0.392233	0.111083	0.034469	0.013829	0.023051	0.026879	0.052927	0.13617	0.289521	0.585909	1.1643	15.0742	1.16174	0.862547	0.393663	0.099131	0.025398	0.022813	0.021954	0.019101	5.43782	1.35503	0.664105	0.539409	0.64205	0.374049	0.161294	0.036483	0.024055	0.019188
JI92-05	0.004957	0.014215	0.031912	0.144022	0.329057	0.583137	0.596779	0.010607	0.011951	0.010284	0.011773	0.021012	0.057775	0.167977	0.362231	0.926914	1.42802	1.47047	1.42211	0.365964	0.106151	0.029041	0.017673	0.022625	0.025087	0.05184	0.119321	0.273334	0.562598	1.15268	15.0296	1.17158	0.917695	0.397554	0.10251	0.027587	0.02039	0.019123	0.021623	4.81037	1.33746	0.636702	0.58476	0.744828	0.432867	0.18237	0.042683	0.020641	0.017139
JI92-06	0	0.014023	0.034828	0.149538	0.34969	1.12379	1.27518	0.016891	0.013564	0.013623	0.013083	0.023532	0.049744	0.134857	0.293352	0.774091	1.60483	1.74789	2.46287	0.871252	0.29642	0.066165	0.02814	0.022392	0.023544	0.036909	0.082045	0.170731	0.386599	0.802325	7.17698	1.30544	1.67829	0.930224	0.240458	0.043056	0.022662	0.023544	0.019724	2.56253	1.11999	1.04928	1.12674	1.99544	1.01425	0.525946	0.141487	0.033382	0.02526
TER-01	0	0	0	0.560744	0.772698	1.8097	2.09253	0	0	0	0	0	0	0.191196	0.454941	0.79304	1.65009	2.03921	3.22103	1.61204	0.45987	0.114898	0	0	0	0	0.093793	0.221187	0.381281	0.69286	2.25006	1.39224	2.32018	1.46722	0.368923	0.257427	0	0	0	1.45778	1.06817	1.28339	1.3576	1.97701	1.77054	0.594346	0.100944	0	0
TER-02	0	0.036357	0.074718	0.290844	0.820645	1.84005	2.06034	0	0	0	0.018225	0.032537	0.093328	0.250142	0.548396	1.21317	2.44528	2.46377	2.30808	1.2748	0.279105	0.063795	0.032829	0.020674	0.025496	0.051162	0.124601	0.30246	0.563231	1.10661	6.27245	1.60324	1.2305	0.861239	0.221102	0.087212	0.02277	0.021414	0.023509	3.55298	1.40757	0.999089	0.840795	1.03805	0.823063	0.224276	0.04936	0.024695	0.020228
TER-03	0	0.021982	0.054652	0.252509	0.637962	1.35362	1.35562	0.01163	0.014087	0.01344	0.015981	0.025953	0.090052	0.233615	0.486671	1.14765	2.21616	2.0766	1.73642	0.676868	0.173996	0.043699	0.020841	0.022956	0.028448	0.056964	0.142559	0.315528	0.634516	1.29549	9.30899	1.52073	0.934367	0.519013	0.106193	0.042892	0.019822	0.019237	0.018468	5.2306	1.59066	0.867317	0.599352	0.618946	0.45553	0.103036	0.038473	0.017624	0.014969
TER-04	0	0	0.066853	0.663639	0.902246	1.91995	2.15516	0	0	0	0	0	0.075083	0.221312	0.454433	0.935881	1.73197	2.09808	2.70817	1.85626	0.562435	0.129054	0	0	0	0	0.089634	0.200261	0.361876	0.686718	3.16213	1.25679	1.79107	1.68671	0.424734	0.317626	0	0	0	1.98662	0.960809	1.07489	1.21444	1.93086	2.15671	0.529098	0.097089	0	0
TER-05	0	0.055396	0.094705	0.317075	0.885912	1.94111	2.05657	0	0.019811	0	0.022476	0.033214	0.101113	0.265166	0.573658	1.20442	2.36216	2.46795	2.34362	1.45134	0.387168	0.079597	0.038681	0.030314	0.032587	0.050674	0.132779	0.295363	0.545499	1.04168	5.51513	1.55314	1.28129	1.06574	0.283801	0.1337	0.027943	0.020066	0.024592	3.08004	1.28213	1.0452	0.85791	1.11937	1.00511	0.211494	0.063313	0.026669	0.028747
TER-06	0	0.03289	0.074555	0.253389	0.745446	1.68008	1.72056	0.0131	0.014722	0.013708	0.017222	0.029443	0.095697	0.2419	0.503625	1.14103	2.50368	2.35011	2.07304	1.06244	0.227697	0.053638	0.030615	0.026019	0.027472	0.055778	0.133858	0.293984	0.576411	1.14979	7.50662	1.6223	1.07086	0.802947	0.127663	0.069193	0.022381	0.025985	0.019329	4.3003	1.47312	0.938315	0.736458	0.872715	0.660529	0.122865	0.038781	0.022595	0.018371
CAM-01	0.004774	0.006914	0.023922	0.088656	0.257176	0.51136	0.53802	0.007572	0.008711	0.007217	0.006982	0.012469	0.029956	0.092334	0.181376	0.539969	1.38992	1.23262	0.846285	0.204131	0.044561	0.017096	0.01178	0.02018	0.016494	0.02727	0.063371	0.148886	0.314817	0.855499	17.5844	0.985823	0.494707	0.211364	0.043274	0.021667	0.01484	0.013314	0.015131	6.7234	1.25856	0.50178	0.32886	0.406943	0.274253	0.068364	0.024146	0.014107	0.012525
CAM-02	0.007068	0.015104	0.069383	0.234665	0.572049	1.11684	1.19413	0.011158	0.010075	0.009165	0.011668	0.026436	0.068514	0.190328	0.347256	0.835995	2.20527	1.76235	1.18473	0.446273	0.104063	0.031279	0.020306	0.024854	0.02384	0.043955	0.112631	0.224984	0.442634	1.1047	11.219	1.1047	0.596625	0.35046	0.073757	0.030381	0.0184	0.015069	0.017323	5.95704	1.25656	0.586232	0.406379	0.399716	0.301847	0.069933	0.024095	0.015677	0.015747
CAM-03	0	0	0.084312	0.344075	0.961626	2.40194	2.60937	0	0	0	0	0	0.107742	0.29131	0.654572	1.2974	2.54984	2.70506	2.52266	1.4496	0.322551	0.091876	0	0	0	0	0.148699	0.320706	0.568538	1.09218	4.67671	1.53705	2.41049	1.10239	0.322674	0.133264	0	0	0	2.6416	1.2153	1.01488	0.930386	1.29113	1.35521	0.278089	0	0	0
CAM-04	0.004212	0.007251	0.023444	0.094845	0.281633	0.538509	0.566793	0.007684	0.007862	0.008665	0.008107	0.012411	0.0385	0.122198	0.245682	0.688661	1.49548	1.27453	0.829311	0.159456	0.045571	0.015167	0.012052	0.01788	0.020774	0.032979	0.083709	0.194107	0.416502	1.0752	15.1303	1.02648	0.478507	0.168596	0.033905	0.019531	0.016122	0.013856	0.018746	7.67875	1.45304	0.537095	0.293859	0.232252	0.168841	0.033607	0.017148	0.015316	0.011921
CAM-05	0	0.018466	0.041842	0.194815	0.481844	0.963597	0.998494	0.01054	0.010159	0.008979	0.010973	0.020699	0.076563	0.191584	0.409041	0.97547	2.01373	1.76678	1.30737	0.338928	0.074654	0.024813	0.013873	0.021833	0.029143	0.057192	0.141173	0.287462	0.537081	1.23526	11.0655	1.31897	0.724119	0.305546	0.065476	0.028681	0.017526	0.017429	0.017668	6.79354	1.63618	0.725555	0.448422	0.396507	0.269213	0.059488	0.023001	0.015486	0.017873
CAM-06	0	0.008439	0.027805	0.10498	0.300773	0.629475	0.666806	0.007151	0.008041	0.007425	0.007151	0.014341	0.040853	0.111386	0.246683	0.670658	1.56436	1.33441	0.934027	0.203968	0.051223	0.018574	0.013036	0.016635	0.018432	0.030458	0.072882	0.17731	0.382091	1.03461	15.1133	1.07154	0.513809	0.184743	0.043126	0.019922	0.014859	0.01539	0.017208	7.4539	1.42632	0.555527	0.319295	0.27608	0.208705	0.043336	0.019344	0.016391	0.013832
[truncated: 3,382 more columns]
