# Supplementary material for: Towards Better Understanding of Pea Seed Dormancy Using Laser Desorption/Ionization Mass Spectrometry
Source: Int J Mol Sci. 2017 Oct 21;18(10):2196. doi: 10.3390/ijms18102196 (PMC5666877; doi:10.3390/ijms18102196)
Supplement: Supplementary file 1 [file ijms-18-02196-s001.zip › Supplement - Tables EXCEL/Table S3a - S-plot_JI64 and JI92_negative_no matrix_pareto.xlsx]

## Sheet: List1
Mass	CoeffCS[2](Group)	p(corr)[1]P
57.033	-2.06727e-05	-0.587902
59.0119	-4.73736e-05	-0.929592
59.999	-4.16521e-05	-0.757473
62.9632	1.66801e-05	0.0300214
63.9951	-3.01631e-05	-0.532771
65.0009	-8.39399e-05	-0.978746
67.0186	-5.76401e-05	-0.969725
68.9971	-5.36881e-05	-0.981603
69.0338	-5.16911e-05	-0.96951
71.0137	-7.069e-05	-0.956626
71.9999	0.000103052	-0.429297
73.0064	-0.000177878	-0.905197
74.0064	-6.92708e-05	-0.983498
75.0241	-5.00947e-05	-0.983054
78.9576	0.000186431	0.831788
269.948	-0.00016711	-0.933989
269.995	5.72557e-05	-0.277956
270.061	0.000368172	0.0858879
270.103	-0.000253758	-0.67475
270.164	0.000316075	0.713544
270.216	-0.000490533	-0.921817
270.251	0.000167115	-0.132473
270.324	-9.7015e-05	-0.982851
270.352	-9.68156e-05	-0.976313
270.452	-6.98651e-05	-0.977931
270.534	-6.17822e-05	-0.979203
270.601	-6.5281e-05	-0.983032
270.677	-6.0111e-05	-0.976003
270.744	-6.20807e-05	-0.981756
270.835	-6.47234e-05	-0.971467
270.894	-0.00012123	-0.98147
387.75	-7.27757e-05	-0.988972
387.83	-7.82895e-05	-0.982319
387.892	-0.000110958	-0.986118
387.943	-0.000174633	-0.906599
387.994	-0.000126341	-0.64911
388.045	0.000359708	0.817838
388.106	-0.000170745	0.390635
388.155	0.000315097	0.386726
388.205	0.000186312	0.296553
388.258	0.000132506	0.00426264
388.308	-0.000137376	-0.861715
388.358	-0.000114907	-0.974292
388.408	-9.92347e-05	-0.983456
388.495	-8.45843e-05	-0.981621
388.555	-7.20521e-05	-0.983768
388.613	-7.63422e-05	-0.967298
502.997	-0.000189064	-0.669097
503.047	0.000203536	0.529434
503.095	0.000447789	0.889343
503.145	0.000219932	0.823445
503.207	0.000135102	0.199274
503.258	6.18276e-05	-0.0352655
503.307	8.76664e-07	-0.390398
503.369	2.2487e-05	-0.650012
503.411	-0.00015704	-0.848743
503.45	-0.000152691	-0.98542
503.51	-0.000102336	-0.98225
503.591	-9.32868e-05	-0.987212
503.658	-7.8678e-05	-0.977369
503.705	-7.83349e-05	-0.980769
503.774	-7.6875e-05	-0.986726
503.842	-8.29276e-05	-0.953172
615.208	-0.000152407	0.345615
615.251	8.63513e-05	0.397014
615.319	7.33559e-05	0.0922861
615.357	-3.5764e-06	-0.0657049
615.41	-3.77627e-05	-0.771789
615.456	-0.000208448	-0.971312
615.506	-0.000161444	-0.984609
615.569	-9.68126e-05	-0.961465
615.608	-8.45951e-05	-0.982309
615.677	-7.45937e-05	-0.989813
615.748	-7.82856e-05	-0.988671
615.834	-8.15691e-05	-0.989789
615.884	-9.8048e-05	-0.986685
615.943	-0.0001581	-0.982023
615.994	6.158e-06	-0.664505
616.048	-5.20815e-05	-0.344967
724.145	0.000354883	0.932046
724.192	0.000245916	0.816621
724.259	0.000221094	0.806705
724.314	6.03999e-05	0.431573
724.359	0.000116418	0.177122
724.408	6.94316e-05	-0.546011
724.462	5.78347e-05	-0.561183
724.501	-0.000169189	-0.94603
724.562	-0.000138894	-0.979136
724.606	-0.000100671	-0.976417
724.657	-7.93714e-05	-0.982144
724.733	-7.31409e-05	-0.988572
724.78	-7.11155e-05	-0.980169
724.848	-8.31748e-05	-0.985078
724.892	-0.000104254	-0.971848
724.934	-7.32938e-05	-0.52179
832.84	-7.69699e-05	-0.985685
832.895	-9.48182e-05	-0.979581
832.944	-0.000126613	-0.985032
832.994	-0.000163621	-0.986414
833.041	-0.000196251	-0.903109
833.092	5.12428e-05	0.0323445
833.142	0.000157015	0.829914
833.205	0.000150543	0.789396
833.256	7.28442e-05	0.753972
833.308	-3.44954e-05	0.473293
833.36	5.35636e-05	0.045721
833.409	8.08398e-06	-0.673253
833.456	-0.000177467	-0.911405
833.505	-0.000188087	-0.984725
833.552	-0.000171689	-0.973943
833.609	-0.000150718	-0.966269
940.246	5.5761e-05	0.724115
940.302	-0.000174438	-0.105028
940.355	-0.000159541	-0.767276
940.407	-0.000150581	-0.8893
940.466	-0.000112718	-0.743233
940.513	-0.000138947	-0.984762
940.572	-0.000124069	-0.985753
940.605	-0.000109242	-0.97421
940.661	-9.97347e-05	-0.975099
940.714	-8.2139e-05	-0.990637
940.768	-6.47121e-05	-0.967848
940.827	-6.70076e-05	-0.97724
940.894	-7.87557e-05	-0.977473
940.947	-0.000106685	-0.982007
941	-0.000134362	-0.971766
941.039	-0.000166679	-0.990059
1049.36	-0.000117721	-0.685991
1049.4	-0.00014632	-0.978795
1049.46	-0.000121614	-0.974699
1049.55	-0.00010788	-0.983772
1049.62	-8.72239e-05	-0.990209
1049.66	-7.94006e-05	-0.982281
1049.72	-7.28648e-05	-0.965228
1049.8	-7.32298e-05	-0.978354
1049.88	-6.8482e-05	-0.982862
1049.94	-8.923e-05	-0.985686
1049.98	-9.80868e-05	-0.981054
1050.04	-0.000124035	-0.980728
1050.09	-0.000146778	-0.989716
1050.13	-0.0001076	-0.627214
1050.19	-7.54962e-05	0.199663
1050.24	-5.42418e-05	0.310177
1165.46	-9.41687e-05	-0.981743
1165.52	-8.55272e-05	-0.980894
1165.56	-7.68382e-05	-0.986788
1165.64	-7.14722e-05	-0.979706
1165.7	-6.55197e-05	-0.972472
1165.78	-6.00395e-05	-0.979939
1165.84	-6.15635e-05	-0.982124
1165.88	-6.838e-05	-0.9698
1165.93	-7.39518e-05	-0.979285
1166	-8.98041e-05	-0.981585
1166.04	-9.4224e-05	-0.971072
1166.11	-0.000114926	-0.978148
1166.18	-3.74849e-05	-0.272329
1166.23	-1.44314e-05	-0.104207
1166.29	-2.29222e-05	-0.150927
1166.36	-5.30828e-05	-0.407672
79.0558	-5.01759e-05	-0.967176
80.9657	-7.22292e-05	-0.94095
81.0332	-7.44623e-05	-0.964311
82.0046	-4.37859e-05	-0.760974
83.0119	-8.18107e-05	-0.987936
83.0501	-3.12624e-05	-0.554599
84.0004	0.000157613	-0.233696
85.0064	-8.60664e-05	-0.958066
86.015	-7.52128e-05	-0.965116
87.0227	-5.55798e-05	-0.989484
88.03	-8.45196e-05	-0.982361
88.9996	-8.31986e-05	-0.99082
89.0401	-0.000210467	-0.924786
89.9664	-3.90798e-05	-0.747833
90.0356	-0.000111175	-0.981083
90.9731	-4.4397e-06	-0.140686
270.945	0.000146917	0.494844
270.992	5.18284e-05	-0.482262
271.038	0.000102543	-0.310962
271.085	-0.00135411	-0.964396
271.159	0.000184364	0.0220975
271.228	-0.000145771	-0.748587
271.318	-0.000112367	-0.973191
271.361	-0.000118854	-0.954444
271.415	-8.26102e-05	-0.975614
271.464	-7.79751e-05	-0.982069
271.517	-6.84333e-05	-0.966037
271.564	-7.03256e-05	-0.983352
271.61	-6.1435e-05	-0.9695
271.656	-6.23596e-05	-0.988924
271.715	-6.00664e-05	-0.945956
271.775	-5.57714e-05	-0.983006
388.701	2.43555e-05	0.0852741
388.781	-7.23731e-05	-0.989118
388.844	-9.24035e-05	-0.986877
388.899	-0.000148912	-0.987621
388.941	4.50599e-06	-0.681755
388.991	-0.000178612	-0.818116
389.044	-2.76312e-06	-0.470039
389.103	-0.00030056	0.274007
389.154	-0.000182652	-0.604471
389.205	-5.31293e-05	-0.487266
389.255	6.56183e-05	-0.39065
389.306	3.35334e-05	-0.641826
389.357	-0.000144008	-0.983169
389.41	-0.000107222	-0.984734
389.459	-9.53194e-05	-0.990789
389.522	-8.89294e-05	-0.991405
503.894	-0.000111106	-0.976303
503.943	0.000132685	-0.245312
503.999	-3.09121e-05	-0.478956
504.046	0.000183965	0.787891
504.097	0.00035813	0.894232
504.145	0.000446302	0.914111
504.203	5.46961e-05	0.270809
504.254	0.00012087	0.14531
504.308	0.000183314	-0.00262636
504.357	3.58713e-05	-0.623968
504.414	-0.000261616	-0.988904
504.453	-0.00012215	-0.976036
504.509	-9.55297e-05	-0.986837
504.57	-8.09301e-05	-0.986824
504.649	-7.98563e-05	-0.977077
504.749	-7.85169e-05	-0.985685
616.093	0.00038001	0.913981
616.155	0.000274235	0.838678
616.207	0.000163159	0.734157
616.253	5.92586e-05	0.434839
616.307	0.000110089	0.269619
616.361	-1.80698e-06	-0.711045
616.402	-6.64094e-05	-0.826368
616.455	-0.000167425	-0.940105
616.508	-0.000136109	-0.989016
616.551	-0.000101226	-0.982457
616.617	-7.86436e-05	-0.987087
616.669	-7.46789e-05	-0.980283
616.724	-7.3868e-05	-0.985058
616.788	-7.70817e-05	-0.989951
616.838	-8.76848e-05	-0.990858
616.892	-0.000113899	-0.97844
724.997	-0.000201963	-0.97691
725.044	-9.88378e-05	-0.445426
725.093	0.000384925	0.754595
725.145	0.000160654	0.75026
725.198	0.000202586	0.782667
725.255	5.71154e-05	0.731883
725.31	2.8808e-05	0.139627
725.359	7.56091e-05	0.22931
725.412	-1.23629e-05	-0.722569
725.462	2.09882e-05	-0.615958
725.507	-0.000199509	-0.968399
725.554	-0.000168749	-0.973308
725.6	-0.000124787	-0.982596
725.666	-8.58209e-05	-0.985036
725.718	-7.55777e-05	-0.989707
725.778	-7.46487e-05	-0.988129
833.651	-0.00013979	-0.989866
833.7	-8.28959e-05	-0.983548
833.78	-6.85106e-05	-0.985327
833.849	-7.54241e-05	-0.987391
833.899	-9.22282e-05	-0.95461
833.948	-0.000120546	-0.98677
833.998	-0.000161813	-0.99078
834.048	-0.000183916	-0.888773
834.096	6.4729e-05	0.237174
834.144	0.000138305	0.766242
834.206	0.000233514	0.842614
834.257	0.000109963	0.784177
834.316	2.19206e-05	0.640376
834.359	6.3546e-05	0.157116
834.409	-0.000192028	-0.929157
834.459	-0.000159574	-0.891079
941.092	-0.000161558	-0.830619
941.133	3.41769e-05	0.258275
941.193	5.54154e-05	0.38708
941.242	0.000101246	0.746885
941.303	-0.000186068	-0.189112
941.356	-0.000172854	-0.806629
941.411	-0.000158108	-0.886709
941.47	-0.000161503	-0.978317
941.503	-0.000119038	-0.841704
941.57	-0.000129164	-0.971801
941.609	-0.000118543	-0.977605
941.663	-9.98084e-05	-0.961757
941.717	-8.95916e-05	-0.980117
941.754	-7.87651e-05	-0.9856
941.821	-6.39039e-05	-0.984957
941.887	-7.18081e-05	-0.951458
1050.31	-8.76353e-05	0.225729
1050.36	-8.7555e-05	-0.53136
1050.41	-0.000104771	-0.742893
1050.46	-0.000112549	-0.986901
1050.51	-0.000102033	-0.979084
1050.56	-9.04834e-05	-0.982594
1050.61	-7.95929e-05	-0.984753
1050.7	-7.47566e-05	-0.961591
1050.77	-6.84648e-05	-0.966352
1050.83	-6.45159e-05	-0.970572
1050.89	-7.30435e-05	-0.964685
1050.95	-9.6185e-05	-0.989214
1050.99	-0.000105887	-0.97938
1051.06	-0.000145191	-0.986112
1051.14	-0.000117514	-0.738379
1051.2	-7.93357e-05	0.230704
1166.41	-0.000100909	-0.979959
1166.46	-9.32453e-05	-0.986356
1166.52	-7.89841e-05	-0.988267
1166.57	-7.35181e-05	-0.982256
1166.6	-6.64487e-05	-0.981078
1166.66	-6.20143e-05	-0.972245
1166.74	-5.76908e-05	-0.968888
1166.78	-5.99615e-05	-0.985609
1166.83	-6.2376e-05	-0.970214
1166.89	-6.74373e-05	-0.970709
1166.93	-7.96463e-05	-0.972876
1166.99	-9.38754e-05	-0.965539
1167.03	-9.72379e-05	-0.969941
1167.11	-0.000113913	-0.990086
1167.19	-5.84477e-05	-0.414357
1167.23	-2.6884e-05	-0.181779
91.0509	-0.000139441	-0.966939
92.0354	-8.45486e-05	-0.95872
92.9229	0.000117065	0.242739
92.9661	-3.26531e-05	-0.556254
93.0349	-7.05733e-05	-0.7918
94.0356	-0.00011583	-0.978878
95.0125	-0.000124654	-0.807361
95.0502	-8.33027e-05	-0.947988
95.9999	0.000879583	0.446576
96.0817	-5.49986e-05	-0.980783
97.0065	0.000174614	-0.252859
97.0689	-5.13964e-05	-0.935685
98.0041	0.000144774	0.749601
98.9324	-3.8317e-05	-0.745657
99.0015	-0.000117678	-0.984209
100.03	-2.66214e-05	-0.535204
271.842	-5.82733e-05	-0.979729
271.899	0.000151297	-0.0533387
271.948	-1.28571e-05	-0.708719
271.996	-0.000147178	-0.701405
272.045	0.000721157	0.906281
272.088	-0.000653415	-0.815938
272.154	0.00011242	-0.505857
272.233	-5.12028e-05	-0.754532
272.32	-9.74509e-05	-0.986239
272.373	-7.77359e-05	-0.965794
272.412	-6.9368e-05	-0.969446
272.472	-6.47147e-05	-0.980738
272.522	-6.32201e-05	-0.980831
272.566	-6.09138e-05	-0.985334
272.624	-5.85902e-05	-0.964435
272.685	-5.7808e-05	-0.96497
389.596	-7.96545e-05	-0.967475
389.664	-7.06234e-05	-0.975552
389.725	-7.2653e-05	-0.985773
389.775	-7.23742e-05	-0.96985
389.847	-7.83411e-05	-0.984946
389.899	-0.000115245	-0.990789
389.939	9.31258e-05	-0.410671
389.993	-8.95104e-05	-0.655644
390.044	0.000317143	0.400472
390.102	0.00044196	0.883805
390.154	4.95823e-05	-0.0984867
390.206	8.94257e-05	-0.046055
390.257	0.000270196	0.505
390.307	-0.000202586	-0.96962
390.36	-0.000117178	-0.991165
390.423	-9.40261e-05	-0.976733
504.846	-9.71038e-05	-0.982721
504.897	-0.00014612	-0.984364
504.945	-0.000216865	-0.97922
504.994	-7.29923e-05	-0.521082
505.043	0.0001722	0.0952165
505.098	0.000132446	0.533594
505.146	0.000271303	0.823205
505.207	-9.94537e-05	-0.616588
505.259	1.651e-05	-0.386785
505.305	0.000106869	-0.220267
505.351	0.000192395	-0.354794
505.416	0.000128641	-0.441727
505.457	-0.00014943	-0.985611
505.505	-0.000105244	-0.975513
505.569	-8.88676e-05	-0.987803
505.616	-8.15689e-05	-0.983039
616.945	-0.000180198	-0.9909
616.997	-6.37897e-05	-0.804141
617.041	-0.000142745	-0.485308
617.095	0.000370094	0.9598
617.146	0.000346305	0.839105
617.187	0.000262449	0.821168
617.255	-7.35838e-05	-0.0525242
617.31	6.15817e-05	0.0804793
617.366	-6.55264e-06	-0.388927
617.406	-6.73815e-05	-0.80502
617.462	-0.000230694	-0.987727
617.511	-0.000157084	-0.978902
617.553	-0.000108664	-0.985598
617.623	-8.7444e-05	-0.976466
617.696	-7.81138e-05	-0.983457
617.803	-8.5315e-05	-0.978725
725.836	-8.0201e-05	-0.965457
725.889	-9.66067e-05	-0.984936
725.947	-0.000134887	-0.976165
725.993	-0.000164587	-0.930405
726.041	7.81036e-06	-0.627765
726.096	0.000239707	0.975433
726.144	0.00030598	0.871084
726.196	0.000200596	0.763828
726.262	0.000158631	0.807735
726.304	2.31899e-05	0.411295
726.359	9.651e-05	0.0360441
726.411	4.43607e-05	-0.604529
726.456	-0.000208428	-0.97094
726.504	-0.000166586	-0.944242
726.56	-0.00014057	-0.977275
726.607	-0.000108497	-0.988051
834.506	-0.000150075	-0.928764
834.559	-0.000156458	-0.980873
834.611	-0.000137329	-0.985056
834.658	-0.000117981	-0.989242
834.714	-7.60244e-05	-0.975843
834.775	-6.81492e-05	-0.983255
834.841	-7.57182e-05	-0.984272
834.888	-9.42422e-05	-0.989401
834.938	-0.000122127	-0.981534
834.99	-0.000163556	-0.986965
835.04	-0.000199496	-0.928292
835.086	7.11249e-05	-0.442453
835.14	0.000146588	0.825992
835.204	0.000139863	0.746297
835.254	1.27585e-05	0.647727
835.303	-3.65804e-05	0.313647
941.945	-0.000102363	-0.986189
941.988	-0.000121467	-0.98172
942.041	-0.000163774	-0.983974
942.091	-0.000147492	-0.776916
942.146	-0.000130689	0.0440895
942.198	4.81812e-05	0.353249
942.238	8.6036e-05	0.761849
942.304	-0.000184308	-0.196749
942.357	-0.000150375	-0.721641
942.416	-0.000152715	-0.917241
942.471	-0.000122736	-0.82039
942.502	-0.000142158	-0.980703
942.568	-0.000128871	-0.980671
942.611	-0.000115432	-0.983355
942.664	-0.000100935	-0.98895
942.722	-8.28433e-05	-0.977976
1051.24	-6.20182e-05	0.282908
1051.31	-8.83043e-05	-0.394
1051.36	-0.000102491	-0.57743
1051.41	-0.000142876	-0.980813
1051.47	-0.000118875	-0.98744
1051.51	-0.000106687	-0.972419
1051.56	-9.44604e-05	-0.985722
1051.62	-8.60576e-05	-0.976194
1051.68	-7.44129e-05	-0.971032
1051.73	-7.31821e-05	-0.978824
1051.8	-6.89564e-05	-0.962207
1051.89	-6.87884e-05	-0.974641
1051.94	-8.47949e-05	-0.953594
1051.99	-0.000101609	-0.982805
1052.05	-0.000128432	-0.985067
1052.09	-0.000142954	-0.991462
1167.29	-2.10934e-05	-0.1403
1167.37	-4.25497e-05	-0.301811
1167.41	-0.000114127	-0.975059
1167.46	-9.29641e-05	-0.975256
1167.55	-8.24664e-05	-0.982129
1167.62	-6.64126e-05	-0.985172
1167.67	-5.74435e-05	-0.907326
1167.75	-6.55136e-05	-0.981534
1167.83	-6.62127e-05	-0.986282
1167.89	-6.82924e-05	-0.985107
1167.93	-7.32147e-05	-0.978169
1168.01	-9.40556e-05	-0.981858
1168.11	-0.000111512	-0.988333
1168.2	-5.98764e-05	-0.417143
1168.23	-4.41364e-05	0.403805
1168.29	-1.36066e-05	-0.111846
100.995	-2.04158e-05	-0.584549
101.041	-0.000121985	-0.87148
102.044	-6.53002e-05	-0.97074
102.971	5.69988e-05	0.208223
103.052	-0.000180456	-0.980762
104.05	-7.34632e-05	-0.962923
104.967	-0.000192312	-0.970442
105.051	-0.000118281	-0.96433
105.973	-0.000101295	-0.984407
106.047	-0.000122684	-0.96067
106.569	-2.97986e-05	-0.552417
106.981	-0.000129941	-0.975345
107.051	-0.000154455	-0.796295
108.001	0.00192109	0.572357
108.052	-0.000144369	-0.975656
108.106	-5.43584e-05	-0.96164
272.736	-5.71303e-05	-0.984612
272.788	1.20554e-05	0.0342203
272.849	-6.39295e-05	-0.981473
272.893	-0.000154961	-0.98123
272.944	-7.53551e-05	-0.624333
272.997	-0.000240619	-0.834576
273.047	0.000486785	0.468136
273.088	-0.00160198	-0.985413
273.156	0.000277379	0.158795
273.223	-0.000111061	-0.854359
273.255	-0.000133643	-0.982527
273.305	-0.000105685	-0.987011
273.354	-9.24562e-05	-0.989433
273.408	-7.49552e-05	-0.989099
273.496	-6.78262e-05	-0.942614
273.556	-6.43772e-05	-0.980552
390.473	-8.13834e-05	-0.977833
390.514	-7.77624e-05	-0.98208
390.568	-7.71763e-05	-0.981417
390.62	-7.54317e-05	-0.967387
390.686	-7.22176e-05	-0.989245
390.726	-7.21511e-05	-0.981612
390.799	-7.33394e-05	-0.978447
390.848	-9.35452e-05	-0.990702
390.892	-0.000145335	-0.98878
390.943	7.53628e-05	-0.522761
390.992	-0.000132373	-0.776251
391.045	0.000461318	0.736004
391.103	-0.000162648	0.308378
391.157	-0.000389931	-0.853496
391.207	7.71672e-05	-0.100073
391.261	0.000185676	-0.0583236
505.672	-7.47498e-05	-0.977127
505.752	-8.0757e-05	-0.982075
505.836	-8.68755e-05	-0.985887
505.891	-0.000107898	-0.984279
505.949	-0.000193817	-0.991148
505.996	-4.70512e-05	-0.740232
506.044	1.70513e-05	-0.185457
506.095	0.000471705	0.95643
506.146	0.00032849	0.860207
506.202	-3.98908e-05	0.108051
506.259	0.000205934	0.413214
506.306	0.000182538	0.0407697
506.356	3.35416e-05	-0.634426
506.418	0.000129265	-0.328343
506.451	-0.000134238	-0.984263
506.513	-9.44438e-05	-0.963275
617.895	-0.000106021	-0.987844
617.948	-0.000164079	-0.985939
617.991	-0.000212934	-0.974289
618.045	-2.22702e-05	-0.479721
618.098	0.000279281	0.906484
618.147	0.000307359	0.853231
618.205	0.000145088	0.823445
618.26	8.37318e-05	0.40153
618.305	0.000142566	0.309062
618.36	6.27523e-05	-0.607382
618.408	3.16307e-05	-0.640966
618.461	-0.000185758	-0.980141
618.503	-0.000137425	-0.973637
618.557	-9.51819e-05	-0.983008
618.621	-7.58609e-05	-0.985032
618.668	-7.57635e-05	-0.978157
726.658	-7.7021e-05	-0.946986
726.73	-7.3737e-05	-0.988019
726.783	-7.02472e-05	-0.991325
726.84	-8.23879e-05	-0.96349
726.894	-0.000105655	-0.971284
726.942	-0.000149175	-0.986884
726.989	-0.000194537	-0.988058
727.046	-7.92885e-05	-0.743132
727.095	0.000230475	0.957342
727.141	0.000263962	0.887524
727.195	0.000260513	0.834497
727.257	-4.15401e-05	0.572546
727.31	2.41743e-05	0.264264
727.362	8.45962e-05	-0.00216892
727.404	2.34355e-05	-0.659493
727.453	3.90645e-05	-0.622693
835.353	-0.000116717	-0.0632916
835.419	-0.000201182	-0.903313
835.466	-0.000171294	-0.900084
835.515	-0.000180646	-0.969627
835.567	-0.00016233	-0.974432
835.611	-0.000144654	-0.978583
835.66	-0.000120644	-0.978425
835.713	-7.78246e-05	-0.966875
835.782	-6.62367e-05	-0.988536
835.834	-7.52046e-05	-0.988671
835.891	-8.87059e-05	-0.966227
835.946	-0.000119062	-0.984035
835.996	-0.000157263	-0.988747
836.045	-0.000175826	-0.851568
836.091	2.52196e-05	0.152009
836.144	0.000152114	0.786839
942.761	-6.5896e-05	-0.965309
942.836	-6.90777e-05	-0.977103
942.894	-8.23369e-05	-0.973423
942.937	-0.000100267	-0.987537
942.99	-0.000128103	-0.97619
943.043	-0.000147562	-0.893226
943.096	-0.000162289	-0.859689
943.146	1.70018e-05	0.241922
943.189	0.000129704	0.820308
943.243	9.75982e-05	0.793595
943.307	-0.000173826	-0.0260979
943.359	-0.000179327	-0.861157
943.415	-0.000145788	-0.813871
943.457	-0.000121948	-0.800384
943.508	-0.000145284	-0.985285
943.571	-0.000126974	-0.984917
1052.14	-0.000108155	-0.653694
1052.18	-5.40144e-05	-0.277176
1052.25	-7.46505e-05	0.20246
1052.31	-7.53873e-05	-0.344534
1052.35	-9.37755e-05	-0.544468
1052.42	-9.36008e-05	-0.684012
1052.46	-0.000118287	-0.970412
1052.51	-0.000108187	-0.988506
1052.56	-9.21564e-05	-0.989363
1052.62	-8.32142e-05	-0.980662
1052.67	-7.5244e-05	-0.98621
1052.71	-7.48169e-05	-0.986437
1052.78	-6.80023e-05	-0.983214
1052.83	-6.42227e-05	-0.99021
1052.9	-7.34904e-05	-0.987223
1052.94	-9.04091e-05	-0.977755
1168.37	-5.52599e-05	-0.43176
1168.4	-0.000106931	-0.981862
1168.46	-9.00896e-05	-0.977543
1168.51	-7.68965e-05	-0.980761
1168.56	-7.17281e-05	-0.969853
1168.64	-6.8439e-05	-0.982574
1168.73	-6.39423e-05	-0.938535
1168.78	-6.40858e-05	-0.983275
1168.83	-6.38887e-05	-0.989574
1168.88	-6.96495e-05	-0.984898
1168.95	-8.08123e-05	-0.976103
1168.99	-8.957e-05	-0.978843
1169.03	-9.86776e-05	-0.987173
1169.08	-0.000108386	-0.988729
1169.12	-0.000114802	-0.979445
1169.19	-5.00387e-05	-0.346754
108.188	-2.06529e-05	-0.588041
109.013	0.000579299	0.74352
109.065	-9.40259e-05	-0.970298
110.014	0.00015662	-0.302105
110.066	-3.33555e-05	-0.538528
110.997	-8.19817e-05	-0.984143
111.045	-1.80345e-05	-0.744264
112.035	-0.000123945	-0.860577
112.94	-4.98471e-05	-0.983285
112.979	-9.95467e-05	-0.988646
113.04	-3.72001e-05	-0.748942
113.966	-8.20561e-05	-0.97252
114.035	0.000171232	-0.295127
114.975	0.000873478	0.990832
115.051	-0.000342129	-0.884618
115.147	-4.82068e-05	-0.97554
273.633	-5.98912e-05	-0.990193
273.695	-6.41543e-05	-0.988365
273.794	0.000302225	0.260832
273.885	-9.89297e-05	-0.980778
273.944	0.000135933	-0.221219
273.998	8.47465e-05	-0.222399
274.049	0.000709774	0.969892
274.087	-0.000671283	-0.928239
274.155	0.0003027	0.678111
274.223	0.000109628	-0.361283
274.263	-0.000109405	-0.980077
274.315	-9.15906e-05	-0.988689
274.37	-7.85619e-05	-0.969296
274.419	-6.75891e-05	-0.975613
274.476	-6.19473e-05	-0.969147
274.552	-6.05942e-05	-0.984872
391.315	-5.58024e-05	-0.804514
391.354	0.000200106	-0.109867
391.413	-0.000108961	-0.975467
391.457	-9.82229e-05	-0.98765
391.513	-8.48836e-05	-0.98088
391.571	-7.52398e-05	-0.980511
391.629	-7.62588e-05	-0.98804
391.7	-7.52384e-05	-0.979865
391.774	-6.99072e-05	-0.983707
391.835	-7.69639e-05	-0.988335
391.895	-0.000110854	-0.975669
391.943	0.000113352	-0.368474
391.995	-1.5664e-05	-0.560156
392.048	0.000498812	0.802509
392.105	8.32699e-05	0.57566
392.156	0.000291004	-0.152982
506.569	-8.30159e-05	-0.978313
506.644	-7.58406e-05	-0.978113
506.734	-7.34975e-05	-0.990033
506.79	-7.9189e-05	-0.964814
506.846	-9.69106e-05	-0.969204
506.896	-0.000136474	-0.979182
506.944	-0.00019993	-0.950376
506.993	-7.64672e-05	-0.796118
507.042	-4.55739e-05	-0.524732
507.098	0.00039142	0.915035
507.141	0.000250824	0.798488
507.204	5.34458e-05	-0.141856
507.268	9.19435e-05	-0.034034
507.31	0.000191165	0.385235
507.373	0.000226867	0.523668
507.408	-6.59928e-05	-0.797527
618.751	-7.69322e-05	-0.976139
618.845	-8.94186e-05	-0.988048
618.899	-0.000120714	-0.976659
618.941	-0.000170973	-0.989509
618.995	-2.04659e-05	-0.712694
619.046	-0.000129625	-0.49372
619.092	0.000393161	0.977465
619.152	0.000303184	0.835209
619.206	0.000121049	0.665526
619.252	-0.000169807	-0.0530743
619.307	8.06562e-05	0.163977
619.374	7.64518e-05	-0.308103
619.401	2.71053e-05	-0.659097
619.459	-0.000177325	-0.813656
619.512	-0.00013226	-0.857358
619.55	-0.000109535	-0.98819
727.51	-0.000196914	-0.97627
727.556	-0.000160163	-0.973431
727.602	-0.000125943	-0.989928
727.66	-8.62504e-05	-0.987085
727.715	-7.41917e-05	-0.99095
727.796	-7.06298e-05	-0.987363
727.842	-7.61116e-05	-0.986848
727.889	-0.000102938	-0.967911
727.938	-0.000129382	-0.988349
727.996	-0.000195026	-0.988426
728.044	-5.47536e-06	-0.169594
728.088	0.000124901	0.0428209
728.146	0.000175939	0.760731
728.193	0.000208613	0.804932
728.253	-9.57628e-05	0.534943
728.314	0.000111248	0.128068
836.204	0.000200991	0.809565
836.27	0.000240044	0.511957
836.306	0.000236781	0.415234
836.359	6.08884e-05	0.0955765
836.411	5.10408e-05	-0.538207
836.458	-0.000170674	-0.925357
836.519	-0.000145764	-0.90243
836.554	-0.000154416	-0.968801
836.604	-0.000140358	-0.984338
836.654	-0.000116535	-0.986908
836.704	-8.21737e-05	-0.977171
836.772	-6.8743e-05	-0.987711
836.831	-7.14464e-05	-0.984763
836.886	-9.29186e-05	-0.982397
836.936	-0.0001208	-0.987235
836.989	-0.000161397	-0.987114
943.617	-0.000118065	-0.985578
943.666	-9.85368e-05	-0.969165
943.702	-8.84597e-05	-0.979252
943.758	-6.81282e-05	-0.959311
943.838	-6.12439e-05	-0.974554
943.887	-7.60335e-05	-0.979217
943.94	-9.74693e-05	-0.981824
943.992	-0.000118974	-0.98161
944.045	-0.000141078	-0.889175
944.095	-0.000136689	-0.727051
944.138	-0.000167365	-0.0625534
944.19	8.252e-05	0.786085
944.242	0.000102591	0.782656
944.311	-0.000171401	-0.0645444
944.367	-0.00015801	-0.80249
944.402	-0.000148305	-0.89228
1052.99	-0.000103972	-0.969041
1053.04	-0.000125934	-0.985024
1053.09	-5.68445e-05	-0.378671
1053.13	-7.14859e-05	-0.383829
1053.19	-7.25236e-05	0.23039
1053.25	-7.56032e-05	0.290453
1053.31	-7.46938e-05	0.194448
1053.36	-0.000101008	-0.571985
1053.41	-0.000136207	-0.977224
1053.45	-0.000120472	-0.988794
1053.52	-0.00010352	-0.981386
1053.56	-9.95442e-05	-0.967655
1053.61	-8.97038e-05	-0.982606
1053.68	-7.64017e-05	-0.990217
1053.74	-7.35814e-05	-0.977198
1053.82	-7.38369e-05	-0.979205
1169.23	-2.09345e-05	-0.143089
1169.3	-5.23584e-05	0.340226
1169.36	-4.93898e-05	-0.331828
1169.4	-0.000109614	-0.982077
1169.46	-9.25355e-05	-0.986462
1169.51	-8.44657e-05	-0.98675
1169.56	-7.40842e-05	-0.97729
1169.64	-7.06095e-05	-0.981152
1169.72	-6.01667e-05	-0.983832
1169.78	-6.18443e-05	-0.975043
1169.85	-6.70771e-05	-0.983538
1169.93	-7.32188e-05	-0.973616
1169.99	-8.56458e-05	-0.979988
1170.06	-0.000103105	-0.984201
1170.13	-0.000113441	-0.984132
1170.19	-4.16336e-05	-0.29636
115.935	-2.84313e-05	-0.535124
115.976	0.000282709	0.370443
116.049	3.82759e-05	-0.334196
116.958	-8.36467e-05	-0.981634
117.035	-0.000301852	-0.878157
117.123	-6.01756e-05	-0.962333
117.972	-6.60278e-05	-0.964351
118.035	0.000207286	0.58409
118.873	-3.85856e-05	-0.747401
118.969	1.91908e-06	0.452194
119.051	-0.000282792	-0.882582
119.148	-5.55186e-05	-0.967016
120	0.00108745	0.437734
120.054	-0.000234002	-0.950568
120.101	-4.73094e-05	-0.912458
120.949	-7.00931e-05	-0.94793
274.623	-5.76238e-05	-0.93242
274.672	-5.60588e-05	-0.970893
274.729	-5.77771e-05	-0.982901
274.8	-6.32222e-05	-0.949131
274.869	0.000239748	0.492083
274.945	-1.93558e-06	-0.705585
274.993	-2.40834e-05	-0.39932
275.065	-0.000894747	-0.88101
275.102	-0.000988347	-0.947271
275.152	-2.67269e-05	-0.427634
275.202	-1.65655e-05	-0.537379
275.252	-0.000160245	-0.939007
275.32	-0.000115405	-0.984704
275.356	-8.3423e-05	-0.970511
275.414	-7.48085e-05	-0.975731
275.465	-6.91752e-05	-0.970517
392.204	0.00016346	0.274387
392.264	0.00032652	0.640791
392.303	-0.000186454	-0.95263
392.354	-0.000122916	-0.968695
392.409	-9.7767e-05	-0.989747
392.46	-8.54944e-05	-0.987864
392.521	-7.84599e-05	-0.97255
392.566	-7.264e-05	-0.984083
392.622	-7.30704e-05	-0.988806
392.696	-7.18248e-05	-0.98955
392.774	-7.04403e-05	-0.986947
392.834	-0.000100295	-0.967852
392.898	-0.000160248	-0.987174
392.947	-2.80408e-05	-0.748991
392.99	-0.000209884	-0.779655
393.044	-0.000126823	-0.866194
507.457	-0.000156944	-0.959452
507.508	-0.000109502	-0.987856
507.563	-8.96276e-05	-0.988723
507.609	-8.36523e-05	-0.982268
507.665	-8.01923e-05	-0.988277
507.723	-7.69712e-05	-0.982874
507.784	-7.54806e-05	-0.988334
507.842	-8.65108e-05	-0.985563
507.89	-0.000108352	-0.98756
507.937	-0.000155435	-0.921629
507.996	-1.83742e-05	-0.712824
508.046	9.69939e-05	-0.122982
508.094	0.000392773	0.891079
508.143	0.000439231	0.902218
508.204	-0.000128182	0.102454
508.254	0.000181522	0.426
619.611	-8.23624e-05	-0.959102
619.663	-7.71329e-05	-0.988459
619.707	-7.48291e-05	-0.986764
619.78	-7.91696e-05	-0.984582
619.85	-8.43041e-05	-0.981779
619.893	-0.000104716	-0.989221
619.946	-0.000158391	-0.991304
620	-0.000231563	-0.979706
620.041	-5.954e-05	-0.235223
620.097	0.000275213	0.915318
620.155	0.000197718	0.796379
620.205	0.000184902	0.848954
620.258	3.99441e-06	0.359007
620.31	8.36962e-05	0.372424
620.371	2.25452e-05	-0.671043
620.407	9.27081e-05	-0.519936
728.37	0.000122248	0.551257
728.406	6.08268e-05	-0.566735
728.464	-0.000183729	-0.902177
728.506	-0.00018838	-0.973527
728.553	-0.000154031	-0.983246
728.613	-0.000104635	-0.976676
728.663	-7.43613e-05	-0.980944
728.734	-6.84062e-05	-0.982061
728.79	-7.22262e-05	-0.969074
728.842	-8.0178e-05	-0.97207
728.889	-0.000105872	-0.982109
728.944	-0.000144136	-0.988506
728.993	-0.000201041	-0.989299
729.041	2.86949e-05	-0.589873
729.097	3.42287e-05	0.103298
729.161	0.000227964	0.80166
837.041	8.09043e-05	-0.440629
837.087	9.56537e-05	0.144407
837.139	0.000163766	0.875139
837.208	0.000146054	0.758555
837.252	6.31468e-05	0.7114
837.314	2.76813e-05	0.438927
837.361	-1.22931e-05	-0.705707
837.423	1.12255e-05	-0.671031
837.467	-0.00018312	-0.924347
837.52	-0.00016549	-0.942599
837.564	-0.000168918	-0.973157
837.611	-0.000144546	-0.97908
837.66	-0.000111597	-0.98881
837.717	-7.78481e-05	-0.973842
837.77	-6.49385e-05	-0.982699
837.835	-7.23529e-05	-0.982683
944.463	-0.000156576	-0.985891
944.515	-0.000104993	-0.808773
944.56	-0.00012246	-0.97458
944.62	-0.00011208	-0.981772
944.656	-9.75297e-05	-0.976182
944.708	-7.89969e-05	-0.970188
944.764	-6.79532e-05	-0.977114
944.833	-6.00435e-05	-0.940517
944.883	-7.56306e-05	-0.972106
944.939	-9.81347e-05	-0.966992
944.995	-0.000132277	-0.986108
945.064	-0.000162045	-0.898289
945.142	3.24217e-05	0.237291
945.183	0.000108576	0.783696
945.247	0.000107515	0.763032
945.315	-0.000184362	-0.201998
1053.88	-6.89591e-05	-0.960073
1053.93	-8.50099e-05	-0.962875
1053.99	-0.000104531	-0.984344
1054.04	-0.000126228	-0.985743
1054.09	-8.5307e-05	-0.631209
1054.14	-8.39632e-05	-0.49546
1054.19	-3.57754e-05	-0.179674
1054.26	-7.69017e-05	0.256029
1054.31	-9.12453e-05	0.213903
1054.36	-0.000117797	-0.70568
1054.41	-0.000139773	-0.97585
1054.46	-0.000112913	-0.965582
1054.52	-0.000101653	-0.986414
1054.56	-9.28643e-05	-0.989394
1054.62	-8.05315e-05	-0.975056
1054.67	-7.54074e-05	-0.983424
1170.25	-2.20726e-05	-0.158282
1170.32	-1.94445e-05	-0.145214
1170.36	-4.90685e-05	-0.370133
1170.4	-5.06957e-05	-0.41618
1170.46	-9.43978e-05	-0.967721
1170.51	-8.40545e-05	-0.978753
1170.57	-7.31042e-05	-0.974555
1170.62	-6.95183e-05	-0.984726
1170.7	-6.21757e-05	-0.983786
1170.77	-6.05073e-05	-0.967073
1170.86	-6.75384e-05	-0.949665
1170.94	-7.44092e-05	-0.939919
1170.99	-8.59333e-05	-0.97916
1171.04	-9.77251e-05	-0.979209
1171.08	-0.000110368	-0.969747
1171.13	-0.000114897	-0.985645
121.008	0.00178485	-0.0231416
121.072	2.53526e-05	-0.668105
121.101	-8.30695e-05	-0.778945
121.153	-8.17711e-05	-0.977046
121.217	-5.45286e-05	-0.983322
121.312	-0.000145186	-0.987349
121.948	6.29118e-05	0.181787
122.005	0.000820108	0.751682
122.067	0.000176852	-0.0357599
122.104	-9.77892e-05	-0.987091
122.164	-2.7959e-05	-0.541561
122.974	-0.000104046	-0.838555
123.047	0.00023911	-0.171074
123.126	-5.08289e-05	-0.940236
123.985	-0.000162031	-0.988799
124.038	-6.54105e-05	-0.361255
275.522	-6.44791e-05	-0.98333
275.567	-6.04288e-05	-0.987545
275.609	-6.25432e-05	-0.984179
275.671	-6.29039e-05	-0.971157
275.724	-6.01399e-05	-0.981362
275.763	-5.94101e-05	-0.980384
275.831	-5.94117e-05	-0.979369
275.889	-4.50244e-05	-0.369572
275.949	1.71558e-06	-0.695758
276.01	-0.000200922	-0.184818
276.088	-0.000109495	-0.347317
276.158	0.00040355	0.594268
276.208	6.90423e-05	-0.524026
276.259	-0.000109645	-0.989258
276.31	-9.31784e-05	-0.980377
276.375	-8.0108e-05	-0.980515
393.109	-0.000558871	-0.37665
393.154	-0.000433438	-0.850376
393.207	-6.00435e-05	-0.552773
393.288	0.000147982	0.127333
393.372	0.000318704	0.145585
393.406	0.000167896	-0.0180747
393.465	-9.39908e-05	-0.975435
393.547	-8.81882e-05	-0.971338
393.615	-8.00126e-05	-0.98771
393.679	-7.56091e-05	-0.985895
393.74	2.30063e-05	0.0667549
393.832	-8.57555e-05	-0.980886
393.891	-6.95563e-05	-0.606808
393.942	6.37895e-05	-0.511017
393.998	-2.52142e-05	-0.538385
394.047	0.000328379	0.989399
508.313	0.000203182	0.394289
508.356	0.000180957	-0.287013
508.405	-0.000215559	-0.984329
508.454	-0.000129821	-0.979674
508.504	-9.66006e-05	-0.974707
508.58	-8.51671e-05	-0.973593
508.651	-7.99773e-05	-0.986721
508.718	-7.75391e-05	-0.983625
508.778	-7.68179e-05	-0.990329
508.832	-9.35351e-05	-0.988067
508.897	-0.000114238	-0.829385
508.945	-0.000217656	-0.983852
508.996	-0.000132801	-0.872251
509.043	1.5663e-05	-0.413245
509.095	0.000623543	0.971477
509.141	9.60477e-05	0.708723
620.468	-0.000122001	-0.638562
620.502	-8.56932e-05	-0.590672
620.556	-9.4794e-05	-0.990229
620.623	-7.5487e-05	-0.987021
620.671	-7.6463e-05	-0.98824
620.737	-7.47879e-05	-0.990786
620.784	-7.18254e-05	-0.967924
620.842	-8.79074e-05	-0.97919
620.898	-0.00012195	-0.971689
620.941	-0.000170501	-0.988258
620.994	-0.000245747	-0.9728
621.047	-7.90386e-05	-0.289223
621.083	0.000312881	0.937501
621.154	0.000190451	0.772677
621.208	0.000193855	0.832397
621.252	-0.000174873	-0.111923
729.209	0.00023986	0.836014
729.259	0.000111886	0.713575
729.308	6.69861e-05	0.329951
729.36	4.6546e-05	-0.249727
729.413	-1.44298e-05	-0.734163
729.468	-1.41639e-05	-0.733611
729.503	-0.000216588	-0.977357
729.565	-0.000164454	-0.98785
729.608	-0.000139347	-0.990037
729.66	-8.31269e-05	-0.9821
729.729	-7.27131e-05	-0.9873
729.776	-7.22474e-05	-0.987356
729.827	-8.38472e-05	-0.974516
729.893	-9.63936e-05	-0.96267
729.944	-0.0001308	-0.981107
729.991	-0.000185678	-0.989073
837.891	-8.96052e-05	-0.990291
837.946	-0.000115516	-0.982691
837.996	-0.000156128	-0.989455
838.046	-0.000183537	-0.90442
838.091	5.63842e-05	-0.444582
838.145	5.80294e-05	0.364142
838.205	0.000170116	0.785554
838.256	7.56291e-05	0.739043
838.307	3.20668e-05	0.719462
838.362	-1.78692e-05	-0.713761
838.41	-0.000185559	-0.906917
838.461	-0.000170287	-0.936556
838.51	-0.000150728	-0.904139
838.561	-0.000157876	-0.967051
838.605	-0.000138949	-0.988206
838.655	-0.000113405	-0.985758
945.372	-5.26849e-05	0.138052
945.408	-0.00015461	-0.85782
945.463	-0.000135184	-0.875969
945.518	-0.000142978	-0.979216
945.563	-0.00012801	-0.947731
945.608	-0.000116701	-0.959624
945.663	-0.00010396	-0.969003
945.712	-8.6383e-05	-0.982956
945.765	-7.17454e-05	-0.985027
945.827	-6.14577e-05	-0.988144
945.88	-7.43944e-05	-0.985695
945.946	-9.24727e-05	-0.973803
945.999	-0.000128067	-0.985891
946.039	-0.000126162	-0.856154
946.086	-0.000150897	-0.81628
946.144	6.8526e-05	0.260791
1054.72	-7.0026e-05	-0.978134
1054.75	-6.77358e-05	-0.983529
1054.86	-6.77249e-05	-0.94355
1054.94	-8.48134e-05	-0.96598
1054.99	-0.00010361	-0.983148
1055.04	-0.000124942	-0.984598
1055.09	-0.000151363	-0.984501
1055.14	-0.000117749	-0.75377
1055.19	-7.57553e-05	0.239724
1055.25	-8.04215e-05	0.262456
1055.31	-7.45902e-05	-0.326996
1055.35	-0.000108552	-0.565218
1055.41	-0.000141224	-0.982492
1055.47	-0.00011786	-0.991265
1055.51	-0.00010556	-0.964814
1055.56	-9.00202e-05	-0.978345
1171.19	-5.57303e-05	-0.383817
1171.25	-3.44133e-06	-0.0647318
1171.32	-3.86919e-05	-0.252692
1171.36	-3.75928e-05	-0.254334
1171.4	-0.00011785	-0.974632
1171.47	-9.13653e-05	-0.991164
1171.52	-8.75194e-05	-0.976455
1171.59	-7.49082e-05	-0.952888
1171.66	-6.40105e-05	-0.982231
1171.72	-5.71414e-05	-0.972372
1171.79	-6.09802e-05	-0.975365
1171.86	-7.32452e-05	-0.967143
1171.95	-7.54923e-05	-0.975017
1171.98	-8.15252e-05	-0.971613
1172.05	-9.58104e-05	-0.984298
1172.08	-0.000102566	-0.962628
124.949	-6.01562e-05	-0.978974
124.994	4.9795e-05	-0.583332
125.042	0.000100024	-0.36472
125.112	-4.34479e-05	-0.939655
125.977	-7.98556e-05	-0.972415
126.044	-0.000114944	-0.801451
126.905	-6.9556e-05	-0.984229
126.972	0.000319452	0.929792
127.051	9.83894e-06	-0.683579
127.975	-2.7087e-05	-0.23334
128.054	-0.00010498	-0.795709
128.916	-9.48587e-05	-0.983259
128.981	-0.000156531	-0.982947
129.057	-0.000206773	-0.860684
129.101	-6.02418e-05	-0.920179
129.655	-5.07424e-05	-0.923629
276.447	-6.96798e-05	-0.970278
276.546	-6.60919e-05	-0.98667
276.655	-6.28937e-05	-0.981014
276.712	-5.40243e-05	-0.987226
276.82	7.42974e-05	0.152806
276.899	-0.000153275	-0.972673
276.946	5.93434e-05	-0.388231
276.998	-0.000530204	-0.897446
277.04	0.000433044	0.574446
277.09	-0.0014164	-0.956973
277.156	0.000126068	-0.352385
277.215	0.000176556	0.236273
277.257	-0.000174217	-0.983061
277.318	-0.000101916	-0.99001
277.365	-8.57382e-05	-0.975064
277.423	-7.7214e-05	-0.98374
394.107	0.000336898	0.892206
394.151	-0.000180595	-0.534247
394.203	0.000282782	0.301957
394.254	0.000216231	0.701482
394.304	-0.000221362	-0.96766
394.366	-5.91574e-05	-0.473314
394.412	-9.55729e-05	-0.951824
394.469	-8.38887e-05	-0.984797
394.517	-7.66807e-05	-0.988311
394.567	-7.58954e-05	-0.989623
394.651	-7.01009e-05	-0.978139
394.727	-7.29233e-05	-0.980178
394.799	-8.9307e-05	-0.973372
394.83	-0.000101184	-0.985661
394.893	-0.000136958	-0.986045
394.94	-5.88969e-08	-0.694376
509.208	4.5673e-05	0.0653994
509.257	0.00016418	0.116774
509.325	0.000524725	0.722694
509.353	0.000424451	0.664973
509.414	-5.12319e-06	-0.660788
509.455	0.00016069	-0.15083
509.5	-0.000128124	-0.938369
509.601	-8.4684e-05	-0.987067
509.675	-8.14275e-05	-0.988801
509.735	-7.76897e-05	-0.978071
509.775	-7.80072e-05	-0.986216
509.846	-8.81087e-05	-0.990842
509.898	-0.000122087	-0.985837
509.945	-0.000163787	-0.938619
509.994	-8.33966e-05	-0.823868
510.045	0.00020482	0.150201
621.308	7.46505e-05	0.215461
621.359	8.16798e-05	-0.208339
621.406	-4.29012e-05	-0.772751
621.457	5.40395e-05	-0.575761
621.508	-0.000159183	-0.980501
621.551	-0.00010537	-0.970623
621.612	-7.94896e-05	-0.988133
621.678	-7.47931e-05	-0.973493
621.728	-7.66892e-05	-0.987659
621.779	-7.36824e-05	-0.989963
621.837	-8.32979e-05	-0.977035
621.893	-0.000105325	-0.986945
621.947	-0.000164999	-0.986032
621.99	-0.000206811	-0.970337
622.043	-2.07865e-06	-0.31644
622.095	0.000116422	0.751551
730.048	1.80084e-05	-0.605349
730.094	9.60243e-05	0.8202
730.144	0.00028997	0.887112
730.198	0.000229028	0.804261
730.256	9.35701e-05	0.591234
730.316	5.47265e-05	0.41492
730.357	0.000102532	0.0644182
730.41	5.17317e-05	-0.590007
730.454	6.60658e-05	-0.542653
730.501	-0.000192665	-0.979217
730.559	-0.000146948	-0.982149
730.608	-0.000115944	-0.976766
730.654	-7.79322e-05	-0.980966
730.736	-7.46349e-05	-0.970845
730.791	-7.40337e-05	-0.986302
730.84	-8.10435e-05	-0.942092
838.705	-7.28622e-05	-0.982644
838.772	-6.76841e-05	-0.982163
838.831	-7.06223e-05	-0.967688
838.891	-9.24529e-05	-0.98387
838.941	-0.000125129	-0.989582
838.991	-0.000162872	-0.980192
839.04	-0.000184598	-0.928337
839.092	0.000102228	0.0635376
839.143	0.000205198	0.868065
839.202	0.000189134	0.791239
839.254	1.51777e-05	0.696277
839.308	4.32316e-05	0.48014
839.355	6.53273e-05	0.0878319
839.408	-5.28354e-05	0.13343
839.451	-0.000185946	-0.943073
839.515	-0.000160142	-0.909205
946.21	7.50433e-05	0.729948
946.259	5.92289e-06	0.265513
946.305	2.63931e-05	0.172125
946.356	-0.000171547	-0.82555
946.418	-0.000151024	-0.902074
946.461	-0.000117983	-0.809821
946.505	-0.000138112	-0.981327
946.556	-0.000129393	-0.971709
946.607	-0.000110273	-0.973294
946.659	-0.000100426	-0.98254
946.716	-8.12556e-05	-0.973468
946.752	-7.37226e-05	-0.975829
946.832	-6.31253e-05	-0.96969
946.89	-8.5057e-05	-0.97511
946.937	-0.000100075	-0.963805
946.99	-0.000129174	-0.980801
1055.61	-8.7873e-05	-0.969535
1055.67	-7.25979e-05	-0.978962
1055.72	-6.89534e-05	-0.966757
1055.76	-6.80228e-05	-0.977125
1055.83	-6.65487e-05	-0.963967
1055.89	-7.37628e-05	-0.981082
1055.94	-7.85158e-05	-0.949131
1055.99	-0.000119579	-0.983963
1056.04	-0.000126588	-0.986084
1056.09	-0.000147918	-0.991192
1056.13	-0.000110181	-0.698608
1056.18	-5.98645e-05	-0.283706
1056.25	-7.49741e-05	0.2569
1056.32	-9.04682e-05	0.168148
1056.36	-0.000100971	-0.590477
1056.41	-0.000132751	-0.986022
1172.14	-0.000113263	-0.982621
1172.19	-4.75613e-05	-0.366135
1172.24	-1.42168e-05	-0.10903
1172.3	-5.79251e-06	-0.0637336
1172.37	-5.09912e-05	-0.392185
1172.4	-0.000109895	-0.9859
1172.47	-8.7315e-05	-0.990422
1172.51	-8.05592e-05	-0.99103
1172.58	-7.00166e-05	-0.981808
1172.62	-6.91022e-05	-0.952587
1172.67	-6.52417e-05	-0.984722
1172.72	-5.90042e-05	-0.954591
1172.78	-5.91031e-05	-0.983632
1172.83	-5.97088e-05	-0.963238
1172.88	-6.18598e-05	-0.969178
1172.94	-7.45821e-05	-0.959619
129.706	-2.17599e-05	-0.579529
129.962	-0.000111177	-0.960482
130.045	-0.000127902	-0.742911
130.127	-4.78927e-05	-0.950024
130.958	-0.00019158	-0.97332
131.048	-0.000342375	-0.869695
131.149	-6.95292e-05	-0.978983
131.947	-6.91966e-05	-0.974581
131.999	0.00326333	0.357632
132.093	0.000284263	-0.221818
132.154	-0.000105195	-0.987512
132.21	-5.81377e-05	-0.982756
132.315	-0.000179655	-0.954807
132.371	-3.98195e-05	-0.759412
132.485	-3.2141e-05	-0.554053
132.95	-3.93015e-05	-0.390611
277.471	-7.09238e-05	-0.988918
277.512	-6.28445e-05	-0.990474
277.572	-6.57491e-05	-0.988063
277.612	-5.89468e-05	-0.979903
277.671	-6.14766e-05	-0.988855
277.722	-6.04908e-05	-0.963451
277.775	-5.76452e-05	-0.989514
277.83	-6.23906e-05	-0.97283
277.894	-0.000109917	-0.983992
277.944	8.58376e-05	-0.444718
277.994	0.000182978	0.347507
278.03	-3.77576e-05	0.106571
278.084	-0.000475264	-0.729761
278.155	0.000322567	0.701828
278.217	9.46217e-05	-0.503673
278.252	-0.000139111	-0.980935
394.995	-0.000172213	-0.796168
395.047	0.000445883	0.75448
395.104	0.000320023	0.718244
395.156	-0.000157168	-0.636327
395.208	0.000164011	-0.088748
395.254	0.000174005	0.397644
395.329	-7.2379e-05	-0.805362
395.382	0.000453793	0.733962
395.492	-9.26603e-05	-0.990724
395.56	-7.91598e-05	-0.990006
395.609	-7.15821e-05	-0.975973
395.681	-6.89659e-05	-0.991031
395.727	-7.02522e-05	-0.96958
395.781	-7.12178e-05	-0.979192
395.842	-8.82721e-05	-0.985466
395.892	-0.000109168	-0.980008
510.094	0.000540057	0.97527
510.145	0.000310859	0.861645
510.207	0.000193967	0.350974
510.258	0.000154989	0.245052
510.322	0.000274693	0.593708
510.356	0.00014755	0.582919
510.414	-0.000199286	-0.984805
510.45	-0.000122354	-0.965649
510.509	-9.48126e-05	-0.975053
510.58	-8.12338e-05	-0.987634
510.645	-8.1741e-05	-0.988826
510.717	-7.31213e-05	-0.98401
510.793	-8.12436e-05	-0.985613
510.844	-9.70585e-05	-0.969535
510.897	-0.000140027	-0.980977
510.945	-0.000212459	-0.971799
622.153	0.000286342	0.843716
622.205	0.000233113	0.894457
622.255	1.57688e-05	0.355427
622.303	0.000117891	0.315899
622.359	0.000110907	-0.135403
622.406	1.56797e-05	-0.676722
622.451	-0.000182028	-0.956522
622.504	-0.000141256	-0.984508
622.56	-9.004e-05	-0.979914
622.615	-7.78133e-05	-0.990361
622.698	-8.3676e-05	-0.974112
622.786	-8.13507e-05	-0.982853
622.834	-8.72329e-05	-0.986344
622.89	-0.00011009	-0.982185
622.94	-0.000147129	-0.882271
622.997	-0.000241858	-0.946018
730.893	-0.000104493	-0.972375
730.942	-0.000144314	-0.983197
730.989	-0.000199536	-0.986394
731.046	-5.24153e-05	-0.755146
731.091	8.09631e-05	0.770542
731.138	0.000335075	0.883163
731.194	0.000234107	0.816018
731.255	7.92425e-05	0.630009
731.309	-3.71881e-05	0.351136
731.361	9.87188e-05	0.00808955
731.408	2.65043e-05	-0.653792
731.459	-4.45377e-06	-0.719488
731.511	-0.000163416	-0.878995
731.563	-0.000169958	-0.977114
731.604	-0.000134902	-0.983345
731.651	-8.50325e-05	-0.978527
839.556	-0.00017311	-0.958745
839.6	-0.00015031	-0.967863
839.65	-0.000120185	-0.984941
839.72	-7.61154e-05	-0.96827
839.782	-6.70093e-05	-0.971501
839.836	-7.23966e-05	-0.98873
839.899	-9.1463e-05	-0.990805
839.949	-0.000117924	-0.983809
839.999	-0.000130885	-0.735152
840.041	-0.000160493	-0.815405
840.095	2.45521e-05	-0.0262028
840.146	0.000119663	0.816501
840.205	0.000175294	0.782093
840.264	0.000147001	0.800574
840.311	5.76422e-05	0.57568
840.362	5.23093e-05	-0.532545
947.043	-0.000158592	-0.984627
947.093	-0.000161584	-0.840392
947.145	-0.000135997	0.018479
947.186	8.13727e-05	0.758134
947.244	7.83541e-05	0.740087
947.308	2.8815e-05	0.12293
947.362	-0.000193241	-0.884457
947.415	-0.000145584	-0.846961
947.46	-0.000132703	-0.863928
947.511	-0.000144793	-0.968023
947.558	-0.000126551	-0.985861
947.614	-0.000115617	-0.982412
947.651	-0.000105366	-0.979654
947.704	-8.55792e-05	-0.986427
947.76	-7.321e-05	-0.984418
947.837	-6.43577e-05	-0.98799
1056.46	-0.000120008	-0.983292
1056.54	-9.87411e-05	-0.977208
1056.61	-8.2605e-05	-0.986392
1056.67	-7.46844e-05	-0.974907
1056.76	-7.20298e-05	-0.988256
1056.84	-6.45913e-05	-0.966364
1056.9	-7.68831e-05	-0.981124
1056.93	-8.86911e-05	-0.975202
1057.01	-0.000124825	-0.983664
1057.1	-0.000152952	-0.982501
1057.13	-9.61228e-05	-0.621581
1057.19	-8.30875e-05	0.245985
1057.25	-5.94705e-05	0.270119
1057.31	-5.04166e-05	-0.220316
1057.36	-0.000107719	-0.615668
1057.41	-0.000140239	-0.974805
1172.98	-8.55608e-05	-0.985974
1173.04	-9.40389e-05	-0.976588
1173.08	-0.000103178	-0.97275
1173.13	-0.0001192	-0.978933
1173.18	-5.91743e-05	-0.441255
1173.24	-2.85195e-05	-0.197229
1173.3	-1.61028e-05	-0.114657
1173.36	-3.6861e-05	-0.259538
1173.4	-0.000112671	-0.982532
1173.47	-9.75241e-05	-0.983996
1173.51	-8.25022e-05	-0.984933
1173.57	-7.39201e-05	-0.980784
1173.61	-6.89151e-05	-0.982176
1173.67	-6.41104e-05	-0.981535
1173.71	-6.07269e-05	-0.98289
1173.78	-6.12093e-05	-0.961233
133.005	0.000950314	-0.0849206
133.064	-0.000144466	-0.786124
133.104	-0.000116964	-0.854886
133.159	-7.82431e-05	-0.974218
133.209	-3.99061e-05	-0.758281
133.322	-3.09981e-05	-0.555182
133.947	3.72357e-05	0.216075
134.01	0.000573696	-0.0282163
134.064	5.38862e-05	-0.607012
134.11	-8.27438e-05	-0.988256
134.159	-3.55857e-05	-0.737325
134.936	-6.53674e-05	-0.974291
134.998	-8.57201e-05	-0.624289
135.047	-0.000648355	-0.918726
135.143	-0.000191783	-0.977167
135.211	-3.84787e-05	-0.731944
278.313	-9.55948e-05	-0.98726
278.356	-8.10914e-05	-0.973447
278.408	-7.35888e-05	-0.979859
278.466	-6.93155e-05	-0.968212
278.513	-6.35288e-05	-0.98805
278.577	-6.23045e-05	-0.985749
278.655	-6.51573e-05	-0.990471
278.724	-5.95249e-05	-0.979537
278.761	0.000334235	0.487764
278.844	-6.41723e-05	-0.961923
278.891	-0.000166274	-0.90569
278.947	0.000130784	0.264413
278.998	0.000102144	-0.255746
279.029	0.000466861	0.419182
279.086	-0.000650767	-0.861521
279.163	0.000176874	0.331549
395.943	-0.000183027	-0.9405
395.995	-1.2495e-05	-0.20149
396.046	0.000401706	0.766835
396.102	0.000121762	0.680255
396.155	5.49362e-05	-0.140812
396.214	0.000325183	0.564577
396.258	0.000363021	0.652708
396.319	6.02618e-05	-0.552809
396.383	0.000175564	-0.0538518
396.461	-8.28418e-05	-0.98755
396.548	-8.04711e-05	-0.987299
396.65	-7.20648e-05	-0.967436
396.729	-6.81847e-05	-0.975686
396.785	-7.47185e-05	-0.973421
396.836	-9.31032e-05	-0.980255
396.892	-0.000149817	-0.987261
510.992	-9.08273e-05	-0.608548
511.042	2.30235e-05	-0.379599
511.093	0.000576147	0.983487
511.148	3.82757e-05	0.693012
511.206	5.61002e-05	-0.0989842
511.259	3.02911e-05	-0.277523
511.309	0.00024467	0.278001
511.355	0.000130241	-0.495806
511.413	5.98284e-05	-0.553071
511.47	0.000520261	0.832178
511.511	-9.54245e-05	-0.971382
511.574	-8.81656e-05	-0.986546
511.619	-8.14469e-05	-0.989004
511.664	-7.88856e-05	-0.986461
511.707	-7.82019e-05	-0.977286
511.781	-7.91003e-05	-0.987484
623.039	-3.8945e-05	-0.394109
623.094	0.000180054	0.783573
623.159	0.00022986	0.809282
623.202	0.000128294	0.738834
623.257	-0.000134345	-0.119826
623.31	9.8241e-05	0.404297
623.355	-1.00359e-05	-0.442768
623.405	-2.77754e-05	-0.754392
623.458	-0.000218272	-0.967934
623.501	-0.000169665	-0.985103
623.554	-0.000109195	-0.987226
623.613	-8.30198e-05	-0.990911
623.67	-8.29584e-05	-0.985675
623.709	-7.84176e-05	-0.966645
623.777	-7.54453e-05	-0.989143
623.837	-7.96972e-05	-0.97822
731.721	-7.44419e-05	-0.990252
731.767	-7.13935e-05	-0.987865
731.839	-8.59855e-05	-0.984715
731.895	-9.94109e-05	-0.982593
731.941	-0.000127804	-0.990043
731.999	-0.000165312	-0.915375
732.046	-0.000217631	-0.872573
732.091	0.000177146	0.16836
732.141	0.000387515	0.947343
732.195	0.000202877	0.788798
732.254	9.78448e-05	0.554531
732.305	4.04297e-05	0.375599
732.366	7.59127e-05	0.0887722
732.412	-5.52811e-06	-0.717246
732.464	0.000114909	-0.413469
732.511	-0.000183802	-0.978817
840.416	-0.000172257	-0.843164
840.459	-0.000154692	-0.868878
840.545	-0.000172799	-0.980255
840.608	-0.000141586	-0.97517
840.658	-0.000107396	-0.977002
840.711	-7.35331e-05	-0.969473
840.77	-6.75383e-05	-0.968996
840.824	-7.31893e-05	-0.984523
840.895	-9.60166e-05	-0.978971
840.945	-0.000123486	-0.980241
840.994	-0.000155794	-0.889576
841.04	-0.000175185	-0.863543
841.094	-2.46151e-05	-0.203554
841.14	0.000185177	0.873532
841.199	0.000168795	0.764983
841.256	5.23858e-05	0.746826
947.882	-7.39945e-05	-0.990631
947.938	-9.61427e-05	-0.990428
947.994	-0.000125963	-0.974176
948.047	-0.000155247	-0.989725
948.087	-0.000166578	-0.889757
948.139	0.000104068	-0.138933
948.192	6.73806e-05	0.321452
948.249	0.000105329	0.768788
948.312	-0.000177081	-0.133781
948.351	-0.00016355	-0.765163
948.41	-0.000154794	-0.912801
948.457	-0.000152306	-0.983876
948.517	-9.45099e-05	-0.749379
948.563	-0.000121145	-0.983214
948.603	-0.000111789	-0.979124
948.656	-0.000100957	-0.969475
1057.46	-0.000119335	-0.979664
1057.5	-0.000108919	-0.985482
1057.57	-8.90954e-05	-0.979705
1057.62	-7.87971e-05	-0.965041
1057.65	-7.70397e-05	-0.978359
1057.75	-7.30772e-05	-0.965329
1057.86	-7.217e-05	-0.976246
1057.95	-8.43755e-05	-0.965556
1057.99	-0.000107163	-0.980304
1058.04	-0.000124492	-0.989816
1058.08	-0.000137471	-0.988569
1058.13	-0.000112314	-0.738946
1058.2	-7.65852e-05	0.213137
1058.24	-6.93511e-05	0.344426
1058.31	-6.80616e-05	-0.322145
1058.36	-0.00010272	-0.634913
1173.83	-5.89434e-05	-0.981901
1173.88	-6.30019e-05	-0.948979
1173.94	-7.57084e-05	-0.976383
1173.99	-8.44669e-05	-0.979443
1174.06	-0.00010721	-0.986753
1174.14	-0.000109363	-0.987444
1174.18	-4.54465e-05	-0.333858
1174.26	-2.608e-05	-0.169493
1174.32	-3.35197e-05	-0.220386
1174.36	-5.72753e-05	-0.437562
1174.4	-4.58099e-05	-0.402287
1174.46	-8.87819e-05	-0.972907
1174.51	-8.20129e-05	-0.978113
1174.58	-7.03212e-05	-0.975076
1174.65	-6.90578e-05	-0.988154
1174.74	-5.9606e-05	-0.982895
135.998	-9.89537e-05	-0.976204
136.041	4.66774e-05	-0.452733
136.123	-4.91657e-05	-0.98054
136.906	4.2503e-05	0.120709
136.992	-1.57532e-05	-0.733912
137.042	0.000456961	-0.141599
137.101	-8.59337e-05	-0.963328
137.159	-6.22019e-05	-0.913482
137.997	-0.00010828	-0.977207
138.038	0.000525299	0.8621
138.139	-5.3902e-05	-0.915718
138.974	0.00107628	0.910579
139.049	-0.000725826	-0.921862
139.119	-8.04126e-05	-0.974457
139.153	-0.000113168	-0.9779
139.892	4.0235e-05	0.70542
279.232	0.000499121	0.719576
279.314	-0.000111218	-0.985345
279.36	-9.20257e-05	-0.986027
279.453	-8.00501e-05	-0.989315
279.523	-6.17541e-05	-0.927244
279.571	-6.49401e-05	-0.984658
279.609	-6.54026e-05	-0.987646
279.702	-6.06682e-05	-0.964919
279.772	6.42726e-05	0.184901
279.825	-5.85749e-05	-0.950777
279.889	0.0002448	0.229887
279.945	7.05146e-05	-0.505969
279.994	1.96784e-05	-0.53279
280.042	0.000630237	0.782056
280.091	-0.000452216	-0.713787
280.158	0.000380427	0.720601
396.944	9.58746e-05	-0.465616
396.995	-5.15927e-05	-0.531901
397.046	7.15149e-05	0.0166195
397.103	-0.000216927	0.277052
397.156	-0.000134228	-0.370666
397.204	0.000114574	-0.241094
397.26	0.000151236	0.311947
397.353	0.000132808	-0.300818
397.406	-0.00011337	-0.979764
397.463	-0.000104038	-0.990712
397.517	-9.2622e-05	-0.987467
397.567	-8.29671e-05	-0.973722
397.619	-8.64537e-05	-0.980581
397.692	3.94261e-05	0.125566
397.784	-7.86451e-05	-0.990567
397.831	-8.46678e-05	-0.97449
511.834	-8.30292e-05	-0.989991
511.897	-0.000116755	-0.990254
511.946	-0.000182505	-0.984151
511.994	-2.27928e-05	-0.715192
512.043	0.000236257	0.577533
512.093	0.000661437	0.9887
512.15	0.000186789	0.795811
512.207	0.000115001	0.368918
512.255	0.000246223	0.318429
512.31	0.000181855	0.362801
512.358	7.11164e-05	-0.56182
512.405	-0.000168176	-0.94918
512.466	0.000227972	0.589797
512.52	-9.15902e-05	-0.98516
512.599	2.58893e-05	0.0755161
512.663	-8.01733e-05	-0.983036
623.898	-0.000107477	-0.980062
623.941	-0.000148185	-0.988372
623.995	-4.00565e-05	-0.143766
624.047	-4.68233e-05	-0.243375
624.092	0.000217559	0.899104
624.157	0.000273527	0.845846
624.207	0.000248097	0.876532
624.253	2.77787e-05	0.243548
624.308	4.72814e-05	0.294497
624.358	0.000121574	-0.00722413
624.403	-1.07573e-05	-0.731597
624.458	-0.000183802	-0.965216
624.509	-0.000138893	-0.972225
624.554	-9.55855e-05	-0.978151
624.614	-8.42395e-05	-0.974648
624.67	-7.65592e-05	-0.968574
732.557	-0.00015075	-0.982415
732.604	-0.000118941	-0.981672
732.662	-8.23198e-05	-0.988725
732.733	-6.83316e-05	-0.968979
732.78	-7.19661e-05	-0.978359
732.845	-8.4912e-05	-0.977475
732.894	-0.000102058	-0.984642
732.938	-0.000138858	-0.982047
732.999	-0.000189924	-0.919989
733.041	-9.74378e-06	-0.684228
733.091	7.65701e-06	0.123516
733.149	0.000200677	0.783337
733.199	0.000203237	0.809727
733.254	5.8152e-05	0.707819
733.304	-1.77896e-05	0.170102
733.363	7.79247e-05	0.00978371
841.312	5.42101e-05	0.654786
841.356	3.30683e-05	0.0122612
841.412	4.58845e-05	-0.586188
841.455	-0.000181526	-0.926339
841.542	-0.000186152	-0.978964
841.605	-0.000149591	-0.980436
841.655	-0.000125198	-0.989553
841.708	-8.2398e-05	-0.967998
841.774	-6.45531e-05	-0.989056
841.836	-7.26569e-05	-0.954995
841.878	-8.54154e-05	-0.981543
841.941	-0.000114149	-0.98622
841.991	-0.000158117	-0.990884
842.037	-0.000175168	-0.916499
842.09	2.3954e-05	0.0417614
842.14	0.000205205	0.900676
948.711	-8.6021e-05	-0.955935
948.77	-6.62092e-05	-0.972148
948.814	-6.46442e-05	-0.987914
948.894	-8.18804e-05	-0.977317
948.943	-0.000104571	-0.981402
949	-0.000139423	-0.977351
949.039	-0.000157331	-0.989248
949.092	-0.000173318	-0.8997
949.145	-0.000146188	-0.000160418
949.188	3.94358e-05	0.395434
949.241	7.55456e-05	0.764628
949.304	-0.000178869	-0.133003
949.357	-0.000180838	-0.842491
949.42	-0.000134397	-0.798602
949.463	-0.000157483	-0.978414
949.516	-0.00014248	-0.981546
1058.41	-9.59929e-05	-0.719934
1058.46	-0.000117216	-0.985575
1058.51	-4.79395e-05	-0.420795
1058.57	-8.94169e-05	-0.966062
1058.65	-8.0023e-05	-0.974394
1058.71	-7.11021e-05	-0.981042
1058.78	-6.98949e-05	-0.990437
1058.83	-7.18916e-05	-0.96599
1058.88	-7.00843e-05	-0.937406
1058.93	-8.87179e-05	-0.985819
1058.98	-0.000109486	-0.984046
1059.03	-0.000116192	-0.962341
1059.09	-0.000102563	-0.754742
1059.14	-0.000111885	-0.726981
1059.21	-7.31606e-05	0.26075
1059.29	-7.08013e-05	0.263047
1174.78	-5.8118e-05	-0.977608
1174.83	-6.14993e-05	-0.970863
1174.88	-6.68923e-05	-0.970849
1174.93	-8.14104e-05	-0.976314
1174.99	-8.54425e-05	-0.965048
1175.04	-9.41364e-05	-0.972853
1175.1	-0.000112714	-0.976892
1175.19	-5.42252e-05	-0.395892
1175.24	-4.052e-05	0.363063
1175.35	-4.07886e-05	-0.238739
1175.41	-0.000116671	-0.96216
1175.47	-9.68782e-05	-0.987442
1175.51	-8.77166e-05	-0.979613
1175.59	-7.8916e-05	-0.986551
1175.67	-6.81623e-05	-0.974494
1175.75	-6.08333e-05	-0.957276
139.947	-5.03094e-05	-0.982359
139.976	0.000400142	0.953292
140.049	0.000485021	0.275928
140.113	-6.18813e-05	-0.951584
140.15	-6.51318e-05	-0.962613
140.529	-3.70245e-05	-0.730894
140.944	-9.28177e-05	-0.966824
140.985	-9.08711e-05	-0.630005
141.048	-0.000104606	-0.371442
141.144	-9.33391e-05	-0.972604
141.218	-3.44803e-05	-0.731085
141.391	-2.81224e-05	-0.544945
141.453	-6.38575e-05	-0.972866
141.501	-3.03891e-05	-0.531089
141.889	-2.4751e-05	0.468329
141.99	-0.000118442	-0.980892
280.225	0.000203489	0.598932
280.254	-0.00012138	-0.973685
280.312	-9.47468e-05	-0.986673
280.369	-7.77681e-05	-0.988832
280.412	-7.37276e-05	-0.98671
280.472	-6.71898e-05	-0.988571
280.523	-6.46867e-05	-0.989546
280.587	-6.18006e-05	-0.977684
280.625	-6.06255e-05	-0.977485
280.681	-6.30178e-05	-0.987971
280.725	-6.66425e-05	-0.976736
280.78	1.94724e-05	0.0569816
280.842	-6.85829e-05	-0.986456
280.899	0.000874556	0.690577
280.973	0.000148321	0.129208
281.046	0.000689057	0.508739
397.894	-0.000117984	-0.979611
397.945	-0.000175902	-0.922571
397.996	-0.000105398	-0.722296
398.046	0.000260953	0.811706
398.103	-0.000254068	0.224978
398.152	0.000190467	0.064827
398.205	0.000180533	0.232297
398.258	0.000131635	-0.436272
398.355	9.06478e-05	-0.53745
398.417	-9.74866e-05	-0.991074
398.47	-8.71135e-05	-0.986393
398.517	-8.18075e-05	-0.983741
398.565	-7.59014e-05	-0.98389
398.63	-6.83513e-05	-0.967205
398.703	-7.47546e-05	-0.985681
398.791	-7.33541e-05	-0.981509
512.75	-7.6046e-05	-0.977094
512.847	-9.72027e-05	-0.981517
512.898	-0.000135625	-0.967962
512.947	-0.000216437	-0.29983
512.995	-7.61831e-05	-0.805976
513.043	-7.98402e-05	-0.0899185
513.095	0.000513328	0.968378
513.143	0.00018382	0.768916
513.212	2.44862e-05	-0.205719
513.265	6.79484e-05	-0.0443545
513.314	0.0001418	-0.347067
513.355	-4.92884e-05	-0.775904
513.403	0.000116223	-0.372256
513.451	0.000218714	0.0238596
513.501	-9.69869e-05	-0.955249
513.563	-8.96635e-05	-0.989702
624.726	-7.36975e-05	-0.985603
624.779	-8.15939e-05	-0.978897
624.839	-9.01303e-05	-0.987077
624.893	-0.000117983	-0.98626
624.949	-0.000180764	-0.985601
624.992	-0.000245198	-0.928227
625.045	-0.000155444	-0.377897
625.098	0.000234973	0.678696
625.158	0.000221188	0.808299
625.205	0.000310347	0.73363
625.259	-1.06643e-05	0.184376
625.311	5.18687e-05	0.106341
625.355	1.26091e-05	-0.431828
625.401	5.08725e-06	-0.702893
625.454	-0.000212768	-0.96137
625.508	-0.00015818	-0.97972
733.406	0.000143744	0.115363
733.457	7.60358e-06	-0.69337
733.51	-0.000185372	-0.958069
733.557	-0.000168155	-0.975437
733.603	-0.000140731	-0.980831
733.662	-8.50513e-05	-0.982544
733.724	-7.58276e-05	-0.982072
733.813	-1.01475e-05	-0.151673
733.888	-9.94442e-05	-0.986667
733.941	-0.00013211	-0.989533
733.999	-0.000176912	-0.924482
734.041	-2.83094e-05	-0.703443
734.091	3.46706e-05	0.0494176
734.141	0.000284955	0.881245
734.196	0.00017165	0.75482
734.259	9.89162e-05	0.665851
842.197	0.000185182	0.817752
842.256	0.000103035	0.760087
842.304	1.20458e-05	0.672082
842.355	-0.000244852	-0.41455
842.414	5.83592e-05	-0.53859
842.457	-4.08463e-05	0.134578
842.502	-0.000169563	-0.977906
842.557	-0.000164578	-0.975463
842.602	-0.000144026	-0.988358
842.652	-0.000112816	-0.982437
842.701	-7.46269e-05	-0.971465
842.766	-6.55752e-05	-0.987651
842.838	-7.31651e-05	-0.964105
842.885	-8.94433e-05	-0.971735
842.938	-0.000120973	-0.988579
842.988	-0.000158826	-0.987529
949.559	-8.40086e-05	-0.692181
949.616	-0.000112948	-0.975896
949.668	-0.000107987	-0.985344
949.701	-8.77568e-05	-0.93781
949.762	-7.30853e-05	-0.955638
949.826	-6.32517e-05	-0.962937
949.899	-8.38164e-05	-0.983864
949.936	-9.16273e-05	-0.978887
949.992	-0.000125878	-0.989306
950.045	-0.000154845	-0.991269
950.098	-0.000174288	-0.908171
950.136	4.47042e-05	0.34983
950.206	7.91895e-05	0.41519
950.266	9.99967e-05	0.755763
950.313	-6.36098e-05	0.0785752
950.367	-0.000169271	-0.842595
1059.36	-0.000117374	-0.695663
1059.41	-9.70871e-05	-0.723458
1059.46	-0.000120776	-0.989276
1059.52	-0.000102231	-0.98311
1059.55	-9.36136e-05	-0.989842
1059.61	-8.04262e-05	-0.984282
1059.67	-7.62906e-05	-0.97655
1059.71	-7.22132e-05	-0.974824
1059.8	-7.67963e-05	-0.984683
1059.89	-7.04683e-05	-0.974457
1059.94	-8.57717e-05	-0.971383
1059.98	-9.69828e-05	-0.980104
1060.04	-0.00012053	-0.975522
1060.1	-0.000111083	-0.791589
1060.14	-0.00011221	-0.710233
1060.2	-9.31295e-05	0.196644
1175.83	-6.21996e-05	-0.987919
1175.88	-6.76069e-05	-0.976367
1175.94	-7.3485e-05	-0.968049
1176.01	-9.66636e-05	-0.979006
1176.08	-0.000104598	-0.985957
1176.14	-0.00010761	-0.987108
1176.19	-3.07721e-05	-0.226051
1176.24	-3.16974e-05	-0.19446
1176.3	-1.92305e-05	-0.134529
1176.36	-5.58012e-05	-0.3586
1176.41	-0.000107798	-0.970209
1176.46	-9.00854e-05	-0.984032
1176.51	-8.43593e-05	-0.974011
1176.56	-7.69273e-05	-0.990863
1176.62	-7.30309e-05	-0.989194
1176.66	-6.36811e-05	-0.972375
142.048	0.000283062	0.716304
142.12	-5.53125e-05	-0.972468
142.161	-3.62126e-05	-0.745141
142.395	-5.35917e-05	-0.966451
142.445	-7.46298e-05	-0.976577
142.507	-4.0213e-05	-0.75976
142.888	4.9139e-05	0.705437
142.966	0.000305256	0.936356
143.05	-0.000976092	-0.912164
143.147	-0.000304247	-0.960034
143.214	-5.51611e-05	-0.962473
143.257	-2.9412e-05	-0.546637
143.378	-3.84163e-05	-0.741005
143.438	-4.02434e-05	-0.754947
143.477	-3.12763e-05	-0.556103
143.788	-2.02778e-05	-0.589013
281.094	-0.0014715	-0.976823
281.154	0.000115213	-0.0186288
281.239	0.000489095	0.746604
281.324	-0.000111492	-0.986694
281.357	-9.36113e-05	-0.975478
281.411	-7.46199e-05	-0.974061
281.486	-7.07683e-05	-0.977974
281.525	-6.74278e-05	-0.965992
281.595	-7.26354e-05	-0.984061
281.675	-6.09691e-05	-0.989524
281.721	-6.44415e-05	-0.985979
281.753	-6.10916e-05	-0.976383
281.841	0.00034779	0.945427
281.896	0.000324407	0.457874
281.997	0.000236644	0.14555
282.048	0.000855697	0.893969
398.831	-8.90587e-05	-0.986971
398.896	-0.000140082	-0.990254
398.947	-5.32359e-05	-0.794691
398.998	-0.000139055	-0.732193
399.043	0.000477681	0.547542
399.103	-3.68084e-05	0.369478
399.156	-0.000346396	-0.517381
399.204	0.000363153	0.0946511
399.255	0.000157937	-0.16355
399.349	0.000369065	0.682937
399.414	-9.9273e-05	-0.983599
399.495	-9.62238e-05	-0.987158
399.597	-8.28377e-05	-0.985459
399.673	-7.55611e-05	-0.990148
399.717	-7.65395e-05	-0.980154
399.776	-8.29001e-05	-0.980336
513.633	-8.11028e-05	-0.984886
513.678	-7.674e-05	-0.976582
513.751	-7.87926e-05	-0.990444
513.837	-8.4447e-05	-0.987408
513.891	-0.000108378	-0.980431
513.949	-0.000189694	-0.987055
513.995	1.6157e-05	-0.651764
514.046	0.000104509	0.674652
514.095	0.000344201	0.810091
514.146	0.000329379	0.869842
514.206	0.000119678	0.532766
514.256	9.69944e-05	0.228003
514.312	0.000178827	0.508908
514.357	5.69394e-05	-0.587158
514.407	-0.000171937	-0.969027
514.46	-0.000115424	-0.980128
625.551	-0.000103758	-0.963619
625.617	-8.27278e-05	-0.988695
625.674	-7.75298e-05	-0.990682
625.711	-7.47859e-05	-0.98299
625.778	-7.81257e-05	-0.982628
625.828	-8.61345e-05	-0.984871
625.894	-0.000102796	-0.98276
625.948	-0.000159034	-0.986756
625.991	-0.000211477	-0.943722
626.046	-1.44835e-05	-0.345653
626.097	0.000166279	0.714809
626.16	0.000272957	0.846552
626.204	0.000216828	0.797768
626.258	4.42899e-05	0.401208
626.307	9.64165e-05	0.334324
626.358	0.000119838	-0.00725804
[truncated: 16,877 more rows]
