# Supplementary material for: Towards Better Understanding of Pea Seed Dormancy Using Laser Desorption/Ionization Mass Spectrometry
Source: Int J Mol Sci. 2017 Oct 21;18(10):2196. doi: 10.3390/ijms18102196 (PMC5666877; doi:10.3390/ijms18102196)
Supplement: Supplementary file 1 [file ijms-18-02196-s001.zip › Supplement - Tables EXCEL/Table S3b - S-plot_JI64 and JI92_negative_with matrix_pareto.xlsx]

## Sheet: List1
Mass	CoeffCS[2](Group)	p(corr)[1]P
50.0054	-7.37982e-05	-0.965554
50.0778	-7.34685e-05	-0.956971
50.1478	-5.00202e-05	-0.531597
50.2275	-4.3915e-05	-0.49778
50.3022	-5.41008e-05	-0.516952
50.3739	-7.16567e-05	-0.973644
50.451	-5.25583e-05	-0.536612
50.5148	-4.66454e-05	-0.514028
50.5759	-7.16439e-05	-0.977754
50.6509	-5.36466e-05	-0.566143
50.7279	-7.44152e-05	-0.955556
50.8027	-4.98159e-05	-0.548237
50.8685	-7.22643e-05	-0.969116
50.9534	-7.60507e-05	-0.953526
51.0183	-4.60963e-05	-0.526408
182.996	-0.000232663	-0.737844
183.046	0.000259534	-0.23739
183.136	9.98211e-05	0.0337159
183.214	-6.97756e-05	-0.987495
183.259	-6.4566e-05	-0.977701
183.321	-6.12694e-05	-0.982088
183.398	-3.03518e-05	-0.794117
183.501	-2.77364e-05	-0.793989
183.578	-2.70715e-05	-0.545157
183.631	-2.97439e-05	-0.779721
183.701	-6.43627e-05	-0.982685
183.766	-3.07426e-05	-0.789562
183.827	-1.38868e-05	-0.613132
183.889	-2.82143e-05	-0.784763
183.932	-8.53149e-05	-0.840094
183.982	-2.8845e-05	-0.55832
300.998	-0.000403459	-0.771931
301.043	0.00237506	0.248911
301.095	-0.00103581	-0.838524
301.158	0.000455912	0.72473
301.211	5.50451e-05	-0.172977
301.252	9.57978e-05	0.5473
301.313	-8.29056e-05	-0.875197
301.363	-7.78796e-05	-0.803556
301.407	-7.83631e-05	-0.975737
301.479	-7.63427e-05	-0.983672
301.552	-9.4037e-05	-0.968202
301.624	-8.2617e-05	-0.986347
301.696	-7.83853e-05	-0.986051
301.781	-6.79653e-05	-0.982461
301.837	-7.04674e-05	-0.977769
301.892	-0.00011745	-0.859614
413.14	-0.000657421	-0.88284
413.207	0.000640318	0.916068
413.253	0.000325396	0.798248
413.313	0.000141809	0.497454
413.368	-1.55868e-05	-0.186136
413.4	0.000139568	0.688696
413.463	-7.89306e-05	-0.791742
413.524	-7.05096e-05	-0.800682
413.571	-6.74408e-05	-0.762851
413.615	-8.36871e-05	-0.98604
413.664	-7.96577e-05	-0.987902
413.724	-7.36079e-05	-0.981097
413.787	-7.95589e-05	-0.988292
413.846	-8.66062e-05	-0.944593
413.897	-8.53369e-05	-0.717935
413.942	-7.83288e-05	-0.65331
522.942	-6.44268e-05	-0.678256
522.991	-8.70152e-05	-0.668546
523.04	-0.000243225	-0.807828
523.099	-0.000386634	-0.91819
523.157	6.37348e-07	0.37185
523.206	0.000640002	0.933458
523.256	0.000454436	0.95741
523.306	0.000354677	0.832464
523.358	0.000250968	0.827369
523.437	-1.93107e-05	-0.288509
523.503	-0.00015107	-0.959739
523.566	-8.50809e-05	-0.983466
523.611	-8.81937e-05	-0.977145
523.675	-7.92078e-05	-0.987753
523.732	-7.88814e-05	-0.987366
523.794	-6.34511e-05	-0.764703
631.197	0.000198451	0.703774
631.259	0.000520217	0.941186
631.304	0.000429246	0.965348
631.358	0.000326706	0.909821
631.402	0.000267985	0.850445
631.457	0.000187849	0.806653
631.51	9.91445e-05	0.671585
631.552	-3.23528e-05	-0.163967
631.607	-8.21702e-05	-0.980759
631.677	-7.75173e-05	-0.981001
631.734	-7.52836e-05	-0.988106
631.792	-7.89648e-05	-0.983917
631.843	-9.06578e-05	-0.975847
631.897	-9.35842e-05	-0.879208
631.94	7.10149e-06	-0.410794
631.994	-3.90625e-05	-0.636647
738.451	0.000248581	0.960722
738.509	0.000189648	0.888381
738.556	0.000131927	0.82825
738.607	5.79379e-06	0.313303
738.662	-8.39568e-05	-0.984493
738.722	-6.99238e-05	-0.985842
738.787	-7.29351e-05	-0.980416
738.847	-8.48405e-05	-0.965611
738.893	-9.10874e-05	-0.908195
738.94	1.01888e-05	-0.398747
738.998	-7.15298e-06	-0.544973
739.045	-0.000107521	-0.809344
739.092	-6.48139e-05	-0.718762
739.14	-0.000125704	-0.476405
739.194	1.37468e-05	0.389537
739.24	0.000160004	0.718052
845.505	0.000233602	0.95519
845.557	0.000184466	0.880173
845.604	0.000152619	0.849746
845.654	9.92258e-05	0.705331
845.704	3.57276e-05	0.451314
845.759	-5.35305e-05	-0.588821
845.84	-7.38161e-05	-0.978716
845.888	-6.66515e-05	-0.782702
845.938	-8.89561e-05	-0.888467
845.99	-6.09142e-05	-0.508556
846.041	-3.14754e-05	-0.630496
846.091	-3.69503e-05	-0.618759
846.141	-4.15592e-05	-0.473597
846.191	-2.77244e-05	0.166052
846.247	0.000153627	0.752451
846.305	0.000275876	0.908823
953.294	0.000143235	0.7836
953.36	0.00027432	0.935358
953.411	0.00027477	0.991076
953.452	0.000246127	0.981817
953.513	0.000211187	0.992571
953.558	0.000191014	0.95442
953.612	0.00018865	0.966413
953.652	0.000168959	0.884217
953.706	0.000112322	0.833448
953.763	0.000101919	0.864798
953.849	0.000172439	0.888126
953.942	-7.59361e-05	-0.81719
953.994	-7.00398e-05	-0.553684
954.048	2.43085e-05	-0.178562
954.088	2.89523e-05	-0.0106976
954.14	-4.72674e-05	-0.423713
1061.41	0.000223072	0.940496
1061.45	0.000227325	0.968541
1061.51	0.000199345	0.991941
1061.57	0.00019923	0.98997
1061.61	0.00017567	0.97399
1061.67	0.000159234	0.962935
1061.71	0.000141635	0.932607
1061.76	0.000112907	0.893933
1061.82	1.105e-05	0.277218
1061.86	-9.15913e-05	-0.859301
1061.93	-7.48794e-05	-0.844651
1061.99	-8.62502e-05	-0.868407
1062.04	-9.76045e-05	-0.902385
1062.09	4.40711e-05	0.374142
1062.14	-1.18345e-06	-0.205497
1062.19	-5.25906e-05	-0.277699
1168.92	-2.48878e-05	-0.209173
1168.98	-7.97724e-05	-0.844394
1169.03	-7.73501e-05	-0.812845
1169.1	-9.11837e-05	-0.818635
1169.14	5.52779e-05	0.279819
1169.19	1.46266e-05	0.122946
1169.24	5.5067e-06	0.243824
1169.28	4.44199e-05	0.553281
1169.35	0.000116765	0.840671
1169.41	0.00014697	0.925412
1169.45	0.000205375	0.959822
1169.51	0.000190028	0.991293
1169.56	0.000163612	0.990558
1169.62	0.000158607	0.97387
1169.66	0.000154361	0.963355
1169.72	0.000140464	0.958034
51.0742	-4.0829e-05	-0.452665
51.1438	-4.43153e-05	-0.474536
51.2179	-3.50336e-05	-0.369772
51.3042	-4.79674e-05	-0.459198
51.3702	-6.98367e-05	-0.974917
51.4563	-7.74642e-05	-0.966765
51.5168	-7.30707e-05	-0.970899
51.5764	-7.03948e-05	-0.960433
51.6493	-5.28733e-05	-0.558387
51.7278	-7.29732e-05	-0.95745
51.8055	-5.3149e-05	-0.542164
51.8708	-7.17695e-05	-0.9756
51.9327	-7.10898e-05	-0.969727
51.998	-5.09553e-05	-0.532079
52.0716	-6.9298e-05	-0.977919
52.1525	-7.54855e-05	-0.967185
184.051	-0.000209636	-0.506544
184.108	0.000208258	0.950311
184.155	-8.4574e-05	-0.867621
184.212	-6.45735e-05	-0.986605
184.296	-3.06833e-05	-0.791903
184.402	-3.01399e-05	-0.785987
184.499	-2.95107e-05	-0.789785
184.577	-2.70217e-05	-0.545333
184.649	-3.02338e-05	-0.787293
184.721	-2.74528e-05	-0.79384
184.773	-2.79807e-05	-0.787001
184.826	-2.92354e-05	-0.794573
184.895	-9.19899e-05	-0.912536
184.937	-6.5518e-05	-0.771272
184.977	-0.000138661	-0.69197
185.051	-0.000658427	-0.555848
301.939	-0.000106139	-0.750394
301.997	-0.000268073	-0.791942
302.042	0.000737369	0.137236
302.092	-0.00091337	-0.885897
302.154	0.000355838	0.806055
302.213	5.2928e-05	0.00834146
302.251	7.74532e-05	0.649977
302.311	-9.07924e-05	-0.986503
302.361	-8.38374e-05	-0.986562
302.408	-8.22492e-05	-0.988195
302.471	-7.76174e-05	-0.978201
302.55	-8.34474e-05	-0.983773
302.628	-7.41776e-05	-0.988802
302.7	-7.05106e-05	-0.986588
302.773	-7.06214e-05	-0.987289
302.842	-8.16526e-05	-0.961956
413.994	-0.000158256	-0.732833
414.047	-0.000351917	-0.857849
414.108	-0.000586566	-0.665712
414.152	0.000317116	0.730639
414.204	0.000607886	0.959463
414.256	0.000239456	0.815891
414.31	0.000127631	0.690649
414.364	-5.67415e-05	-0.542662
414.406	-6.9667e-05	-0.721206
414.469	-6.99172e-05	-0.758306
414.517	-7.54718e-05	-0.796502
414.567	-8.16532e-05	-0.985936
414.619	-8.14727e-05	-0.988426
414.677	-7.31658e-05	-0.988394
414.734	-7.59995e-05	-0.987655
414.796	-7.88671e-05	-0.970681
523.845	-9.22088e-05	-0.972191
523.895	-8.57864e-05	-0.713708
523.944	-5.05035e-05	-0.638754
523.993	-8.37403e-05	-0.716876
524.043	-0.000212826	-0.821232
524.092	-0.000222252	-0.732196
524.157	0.000209791	0.506366
524.209	0.000662055	0.971642
524.258	0.00042157	0.959991
524.307	0.000327231	0.895792
524.359	0.000194112	0.79885
524.415	9.27562e-05	0.532123
524.456	-4.85015e-05	-0.196626
524.508	-0.000106382	-0.928852
524.569	-7.01597e-05	-0.722061
524.622	-6.73133e-05	-0.703997
632.048	-0.00010638	-0.761447
632.091	-0.000157786	-0.82737
632.145	-0.000272913	-0.637564
632.194	0.000216627	0.74668
632.254	0.000489432	0.920589
632.308	0.000411355	0.989474
632.352	0.000316303	0.949463
632.405	0.000251155	0.899409
632.472	0.000199828	0.947581
632.505	0.000136335	0.62874
632.557	-8.83877e-05	-0.853548
632.613	-8.23425e-05	-0.984205
632.672	-7.83504e-05	-0.978551
632.737	-7.71492e-05	-0.983287
632.786	-7.90024e-05	-0.981303
632.846	-7.46089e-05	-0.856574
739.303	0.000390179	0.957878
739.36	0.000356493	0.985063
739.408	0.000278559	0.93229
739.455	0.000253433	0.940054
739.502	0.000214382	0.900359
739.56	0.000156879	0.853834
739.607	0.000101415	0.800415
739.653	-9.02145e-05	-0.983511
739.726	-7.33254e-05	-0.987339
739.786	-7.05501e-05	-0.976434
739.837	-8.31302e-05	-0.980218
739.897	-7.49915e-05	-0.819578
739.943	-4.44218e-05	-0.694479
739.99	-1.00565e-05	-0.48388
740.05	-5.84485e-05	-0.718101
740.096	-6.83383e-05	-0.683914
846.353	0.000346835	0.971671
846.404	0.000291483	0.997206
846.454	0.000268606	0.983056
846.503	0.000227525	0.975938
846.555	0.000201062	0.962517
846.606	0.000135593	0.854507
846.654	1.91877e-05	0.337491
846.703	-1.32611e-05	-0.047199
846.761	-5.31603e-05	-0.606184
846.835	-7.7448e-05	-0.975416
846.888	-9.25624e-05	-0.972627
846.94	-8.99795e-05	-0.836201
846.99	-5.17984e-07	-0.427104
847.04	-1.07406e-05	-0.559132
847.09	-2.54327e-05	-0.565254
847.14	-9.4617e-05	-0.595035
954.192	-5.01181e-05	-0.183333
954.242	1.2426e-05	0.421031
954.292	0.000165002	0.807751
954.356	0.000270399	0.926809
954.406	0.000285225	0.979611
954.459	0.00025533	0.994576
954.514	0.000213798	0.992082
954.556	0.000204406	0.968511
954.609	0.000178418	0.953809
954.661	0.000149628	0.896695
954.713	0.000108839	0.832976
954.766	1.72009e-05	0.333264
954.853	0.000127434	0.797518
954.936	-7.50022e-05	-0.844408
954.99	-0.000100465	-0.903544
955.043	-1.62486e-05	-0.516319
1062.24	1.20296e-05	0.462244
1062.3	0.000111592	0.779864
1062.36	0.000186465	0.898931
1062.4	0.000207291	0.933026
1062.46	0.00021754	0.968516
1062.5	0.000203951	0.975391
1062.56	0.000200941	0.988355
1062.62	0.000162389	0.988087
1062.66	0.00015228	0.98929
1062.71	0.000125584	0.903136
1062.76	0.000113664	0.87202
1062.82	2.37172e-05	0.382861
1062.86	-1.27749e-05	-0.0866076
1062.93	-2.12021e-05	-0.216423
1062.99	-7.82323e-05	-0.846749
1063.05	-8.32768e-05	-0.645403
1169.77	0.000128535	0.940267
1169.81	0.000120038	0.900393
1169.87	2.00889e-05	0.405395
1169.91	2.37038e-05	0.349062
1169.99	-7.05191e-05	-0.812991
1170.04	-8.97309e-05	-0.974385
1170.1	-5.52519e-05	-0.383569
1170.14	-5.72334e-05	-0.262306
1170.2	-2.77557e-05	-0.325783
1170.24	9.23535e-06	0.252219
1170.29	9.34383e-06	0.474364
1170.35	0.00011688	0.8606
1170.41	0.000138437	0.914766
1170.46	0.000181817	0.960464
1170.51	0.000172096	0.981175
1170.55	0.000174099	0.979308
52.225	-7.3143e-05	-0.96116
52.3011	-5.35827e-05	-0.551059
52.3721	-4.11284e-05	-0.429156
52.4575	-7.88981e-05	-0.955554
52.5196	-7.45239e-05	-0.972448
52.5801	-4.15851e-05	-0.440431
52.6466	-5.426e-05	-0.571855
52.7229	-4.21263e-05	-0.444802
52.801	-5.22177e-05	-0.535975
52.8614	-4.52298e-05	-0.470153
52.9354	-6.98104e-05	-0.967851
52.9963	-5.04326e-05	-0.529316
53.0788	-4.21681e-05	-0.478082
53.1483	-4.91495e-05	-0.495439
53.2231	-7.10741e-05	-0.966002
53.2848	-7.32066e-05	-0.962463
185.111	0.000326237	0.62628
185.154	0.000101389	0.530566
185.211	-7.61462e-05	-0.987986
185.257	-6.33694e-05	-0.985266
185.317	-6.09974e-05	-0.982789
185.374	-3.16512e-05	-0.776725
185.416	-2.68615e-05	-0.79361
185.476	-2.77459e-05	-0.790152
185.528	-2.77464e-05	-0.788566
185.578	-2.9527e-05	-0.779188
185.655	-6.84078e-05	-0.963598
185.718	-2.96527e-05	-0.790716
185.775	-5.99032e-05	-0.972394
185.836	-3.46312e-05	-0.744526
185.893	-3.24263e-05	-0.787143
185.94	-6.86384e-05	-0.776869
302.893	-0.000107952	-0.724221
302.946	-0.000179784	-0.734757
302.992	-0.000290358	-0.671879
303.031	-0.000204165	-0.625012
303.091	-0.00110749	-0.763833
303.156	0.000484832	0.837669
303.231	0.000108563	0.348772
303.314	-8.3434e-05	-0.787491
303.363	-9.18203e-05	-0.984969
303.418	-8.71233e-05	-0.980682
303.474	-8.09846e-05	-0.983357
303.549	-8.33087e-05	-0.986442
303.623	-7.87471e-05	-0.976884
303.67	-7.06669e-05	-0.977843
303.719	-7.52739e-05	-0.985817
303.788	-6.76959e-05	-0.983451
414.842	-9.82698e-05	-0.885709
414.894	-7.42992e-05	-0.725336
414.947	-0.000114803	-0.698651
414.999	-0.000202525	-0.721463
415.043	-0.000304901	-0.78627
415.107	-0.00073838	-0.803801
415.156	0.000388322	0.729722
415.201	0.000616074	0.949359
415.258	0.00027391	0.706439
415.321	3.13698e-05	0.480061
415.36	-0.000321217	-0.799429
415.403	-8.82475e-06	0.152609
415.467	-8.16367e-05	-0.809631
415.521	-7.52357e-05	-0.798881
415.562	-6.88802e-05	-0.770863
415.62	-8.09502e-05	-0.984113
524.665	-7.7995e-05	-0.987619
524.73	-7.93994e-05	-0.985304
524.799	-6.45587e-05	-0.803399
524.848	-8.36411e-05	-0.862278
524.897	-0.00010143	-0.753175
524.947	-5.85928e-05	-0.649437
524.996	-0.000102628	-0.700306
525.046	-0.000210642	-0.797887
525.095	-0.000280181	-0.793766
525.158	8.50473e-05	0.40395
525.203	0.000593731	0.935412
525.253	0.000430726	0.902294
525.302	0.000374006	0.868619
525.352	0.000243775	0.738921
525.412	0.000144541	0.656606
525.491	9.18546e-06	0.233558
632.89	-0.000100515	-0.878003
632.945	-3.69972e-05	-0.645948
632.998	-5.07021e-05	-0.66721
633.042	-0.000111913	-0.734135
633.096	-0.000174737	-0.825036
633.149	-0.000355079	-0.855363
633.192	0.000126185	0.630723
633.258	0.000480939	0.939032
633.302	0.000437553	0.987934
633.357	0.000300983	0.83919
633.408	0.00027231	0.853583
633.453	0.000220566	0.878035
633.507	0.000135215	0.752495
633.56	-4.39307e-06	0.180699
633.606	-9.20913e-05	-0.97611
633.659	-8.1865e-05	-0.965105
740.143	-0.000239835	-0.844102
740.207	0.000180276	0.725896
740.261	0.000316031	0.88477
740.307	0.000404118	0.980566
740.353	0.000346277	0.988308
740.404	0.000287165	0.974269
740.46	0.0002442	0.938122
740.505	0.000196147	0.884423
740.553	0.000142417	0.844854
740.613	1.82944e-05	0.381798
740.658	-6.40133e-05	-0.729633
740.722	-7.10253e-05	-0.988857
740.796	-7.6292e-05	-0.967127
740.845	-8.48837e-05	-0.968632
740.89	-8.27834e-05	-0.864744
740.95	3.59174e-06	-0.455481
847.188	-4.86871e-05	0.0649253
847.246	0.000118584	0.707722
847.303	0.000268824	0.895
847.353	0.000346094	0.973105
847.403	0.000312563	0.997405
847.455	0.000271704	0.983739
847.504	0.000238501	0.947466
847.555	0.000209711	0.9228
847.604	0.000164078	0.885521
847.655	0.000108748	0.756847
847.706	3.20587e-05	0.42607
847.761	-7.52082e-05	-0.977723
847.826	-7.53226e-05	-0.983381
847.888	-8.24407e-05	-0.949228
847.939	-8.80145e-05	-0.877449
847.99	1.05371e-05	-0.37578
955.095	1.44779e-05	-0.319028
955.149	-2.48008e-05	-0.387534
955.19	-2.7151e-05	0.0404981
955.238	-1.52643e-06	0.386096
955.295	0.000161274	0.819024
955.361	0.000267225	0.951118
955.403	0.00027206	0.968569
955.456	0.000261952	0.997968
955.51	0.000216368	0.972389
955.563	0.000189769	0.955905
955.606	0.000168849	0.936913
955.657	0.000141589	0.870584
955.707	0.000110783	0.815893
955.763	1.54499e-05	0.314437
955.809	3.7035e-05	0.493504
955.871	-2.1754e-06	0.00548242
1063.09	3.697e-05	0.0923337
1063.14	6.7575e-06	-0.0427096
1063.18	-2.37901e-05	-0.278526
1063.24	9.69815e-06	0.334562
1063.31	0.000103284	0.777864
1063.36	0.000176883	0.887988
1063.41	0.000221492	0.959511
1063.45	0.000231426	0.960695
1063.51	0.000208962	0.975124
1063.56	0.000185261	0.987186
1063.61	0.000178391	0.978095
1063.67	0.000151908	0.93264
1063.71	0.000123367	0.911899
1063.76	3.9783e-05	0.46612
1063.81	1.60861e-05	0.342324
1063.87	1.22367e-05	0.279171
1170.62	0.000156479	0.999475
1170.66	0.000155424	0.958064
1170.72	0.00013058	0.948946
1170.77	0.000125921	0.971811
1170.82	3.9549e-05	0.524269
1170.87	2.06581e-05	0.37788
1170.91	-2.51243e-05	-0.203781
1170.98	-9.09996e-05	-0.980644
1171.03	-7.02233e-05	-0.799929
1171.09	-9.20101e-05	-0.852112
1171.14	-5.42487e-05	-0.264749
1171.2	-2.63617e-05	-0.263188
1171.24	-1.146e-05	0.116883
1171.28	5.81815e-06	0.375868
1171.35	0.000103624	0.814616
1171.41	0.000130288	0.891122
53.3499	-7.53433e-05	-0.968391
53.4285	-7.26378e-05	-0.966963
53.4977	-7.45717e-05	-0.975631
53.5747	-6.84882e-05	-0.968591
53.6504	-7.57499e-05	-0.962584
53.7218	-7.51118e-05	-0.947561
53.774	-6.91937e-05	-0.973171
53.8489	-7.84813e-05	-0.959266
53.923	-7.02318e-05	-0.972111
54.0042	-4.91826e-05	-0.519994
54.0729	-7.248e-05	-0.951544
54.1268	-7.07654e-05	-0.970301
54.1979	-4.98469e-05	-0.546469
54.2751	-3.97887e-05	-0.445897
54.3477	-4.98232e-05	-0.471452
54.4298	-7.36205e-05	-0.955833
185.991	-0.000100648	-0.713356
186.042	-0.000764299	-0.824056
186.113	0.000368966	0.830357
186.158	-7.62219e-05	-0.724259
186.209	-6.50383e-05	-0.985629
186.267	-2.90869e-05	-0.787635
186.332	-2.8813e-05	-0.783091
186.379	-2.80519e-05	-0.788167
186.449	-3.0394e-05	-0.783
186.519	-2.73615e-05	-0.791638
186.57	-3.01833e-05	-0.775198
186.659	-2.86841e-05	-0.788849
186.723	-3.12544e-05	-0.775548
186.769	-1.84152e-05	-0.606314
186.841	-2.86386e-05	-0.78963
186.898	-7.85941e-05	-0.944896
303.865	-0.000113889	-0.751587
303.948	-0.000132747	-0.732055
303.99	-0.000218524	-0.726434
304.034	-0.000273125	-0.719548
304.096	-0.00122723	-0.69455
304.15	0.000395688	0.802686
304.203	0.00019055	0.69947
304.26	4.84254e-05	0.416267
304.319	-8.22732e-05	-0.815027
304.359	-7.66346e-05	-0.787703
304.413	-8.49699e-05	-0.985706
304.473	-7.76244e-05	-0.9793
304.52	-8.05608e-05	-0.983523
304.6	-7.95866e-05	-0.987749
304.675	-6.84344e-05	-0.977607
304.755	-7.33773e-05	-0.986939
415.67	-7.96741e-05	-0.984558
415.724	-7.50159e-05	-0.98725
415.79	-7.9601e-05	-0.981748
415.847	-7.47826e-05	-0.86374
415.892	-5.98993e-05	-0.523378
415.945	-8.74327e-05	-0.725083
415.997	-0.000155589	-0.727276
416.041	-0.000291012	-0.849192
416.111	-0.000581889	-0.441032
416.155	0.00037523	0.759191
416.207	0.000554826	0.971162
416.252	0.000207189	0.666689
416.31	0.000170788	0.845141
416.358	-0.000168283	-0.715724
416.403	-1.97099e-05	-0.0933782
416.472	-6.8007e-05	-0.722345
525.569	-6.75774e-05	-0.736735
525.624	-6.44022e-05	-0.716417
525.673	-6.07587e-05	-0.674965
525.739	-7.53206e-05	-0.985595
525.776	-8.77627e-05	-0.965591
525.842	-9.16438e-05	-0.975919
525.892	-0.000101042	-0.88323
525.942	-5.19433e-05	-0.708324
525.991	-7.95372e-05	-0.685392
526.05	-0.000245741	-0.879163
526.099	-0.000327989	-0.854426
526.157	6.62333e-05	0.426131
526.207	0.000622525	0.930878
526.256	0.000410052	0.920341
526.305	0.000347983	0.931383
526.356	0.000196336	0.780378
633.737	-7.90104e-05	-0.982599
633.797	-7.59868e-05	-0.985904
633.84	-8.69228e-05	-0.980179
633.895	-6.0091e-05	-0.58132
633.949	-3.1421e-05	-0.668622
633.993	-4.69403e-05	-0.670555
634.047	-0.000110976	-0.764411
634.091	-0.000178696	-0.847469
634.145	-0.000245654	-0.416317
634.196	0.000148442	0.651051
634.253	0.000476755	0.956821
634.308	0.000411229	0.995696
634.351	0.000298169	0.903376
634.404	0.000249727	0.892969
634.458	0.000156957	0.776234
634.502	0.000125003	0.886562
740.996	-2.33521e-05	-0.605928
741.043	-7.73008e-05	-0.748366
741.091	-7.1712e-05	-0.639901
741.148	-0.000181032	-0.728669
741.208	0.000170603	0.733781
741.255	0.000251969	0.810304
741.302	0.000418056	0.984625
741.359	0.000348197	0.988047
741.405	0.000301289	0.94194
741.455	0.000258346	0.933978
741.511	0.000198439	0.852602
741.559	0.000144957	0.842218
741.605	8.68039e-05	0.761908
741.651	-7.12364e-05	-0.754206
741.724	-7.09473e-05	-0.987931
741.788	-7.58616e-05	-0.982163
848.04	-1.70627e-05	-0.529475
848.091	-1.76939e-05	-0.510596
848.141	-8.53135e-05	-0.649669
848.19	-1.71582e-05	0.234309
848.247	0.000156506	0.755582
848.303	0.000306193	0.913517
848.354	0.000320259	0.944886
848.405	0.000297493	0.992785
848.453	0.000258661	0.982555
848.505	0.000222786	0.960355
848.556	0.000199213	0.926601
848.604	0.00013435	0.796162
848.655	0.000105852	0.818539
848.705	-5.45383e-06	-0.00425587
848.763	-7.99294e-05	-0.987884
848.838	-7.43684e-05	-0.969675
955.945	-9.16329e-05	-0.97068
955.999	-9.2178e-05	-0.845591
956.039	-3.27307e-05	-0.488635
956.092	-3.71286e-06	-0.43171
956.145	-6.17343e-05	-0.670023
956.198	-6.89996e-05	-0.211646
956.257	0.00011671	0.757935
956.309	0.000163571	0.8197
956.358	0.000257948	0.942416
956.41	0.000272827	0.975671
956.453	0.000254013	0.994498
956.505	0.000215544	0.998377
956.56	0.000194251	0.971174
956.612	0.000179181	0.937149
956.666	0.00013221	0.881695
956.707	0.000118694	0.849235
1063.92	-2.9198e-05	-0.231867
1064	-8.32604e-05	-0.875537
1064.04	-9.45102e-05	-0.860875
1064.1	3.50216e-05	-0.0205201
1064.14	-2.05533e-05	-0.524586
1064.19	-1.99824e-05	-0.0162891
1064.23	-2.68091e-05	0.0560606
1064.3	0.000130142	0.820196
1064.37	0.000178462	0.912104
1064.4	0.000217261	0.945213
1064.46	0.000210671	0.969629
1064.5	0.000202524	0.987375
1064.56	0.00020238	0.982814
1064.6	0.000168223	0.987128
1064.66	0.000150852	0.970388
1064.72	0.000141133	0.912283
1171.47	0.000192882	0.988715
1171.51	0.00018621	0.974371
1171.55	0.000175667	0.998665
1171.62	0.000159513	0.995995
1171.67	0.000161689	0.980548
1171.72	0.000144243	0.960273
1171.76	0.000121823	0.907529
1171.82	0.000112742	0.882135
1171.87	2.7877e-05	0.435234
1171.92	1.69377e-05	0.309188
1171.98	-7.49727e-05	-0.844853
1172.03	-7.7924e-05	-0.836982
1172.09	-9.54679e-05	-0.827168
1172.14	-5.07638e-05	-0.175615
1172.2	-5.82334e-06	0.214856
1172.24	-7.83317e-06	0.317991
54.5036	-5.23723e-05	-0.55075
54.5632	-7.30034e-05	-0.955414
54.6394	-7.25969e-05	-0.973139
54.6935	-4.72546e-05	-0.497747
54.7754	-7.20721e-05	-0.951182
54.8508	-7.46357e-05	-0.966115
54.9187	-7.31209e-05	-0.958374
55.0069	-6.72013e-05	-0.740552
55.0651	-7.64706e-05	-0.94968
55.1275	-6.75676e-05	-0.980117
55.2031	-4.96493e-05	-0.535115
55.2639	-6.78875e-05	-0.972764
55.355	-7.957e-05	-0.933038
55.419	-7.14736e-05	-0.963909
55.4655	-7.00747e-05	-0.970507
55.5475	-7.85274e-05	-0.95874
186.945	-9.49527e-05	-0.836153
186.985	-0.00014792	-0.694811
187.046	-0.000659223	-0.729251
187.111	-4.02847e-05	-0.270179
187.151	-6.28956e-05	-0.39159
187.208	-7.13224e-05	-0.983209
187.259	-6.7167e-05	-0.986087
187.314	-3.08472e-05	-0.789386
187.367	-2.769e-05	-0.793251
187.416	-2.78173e-05	-0.793282
187.503	-6.08335e-05	-0.977818
187.585	-6.13488e-05	-0.983303
187.648	-6.48715e-05	-0.987571
187.718	-6.31876e-05	-0.972853
187.773	-2.91355e-05	-0.787553
187.827	-2.73031e-05	-0.786952
304.843	-7.95421e-05	-0.970276
304.909	-0.000178079	-0.744696
304.988	-0.000288959	-0.724354
305.043	-0.000528787	-0.756385
305.098	-0.00155962	-0.751193
305.155	0.000104724	-0.0246814
305.207	0.000275191	0.65769
305.253	0.000120799	0.465282
305.314	-0.000102074	-0.846994
305.364	-8.78872e-05	-0.804591
305.412	-8.02018e-05	-0.850922
305.469	-8.96748e-05	-0.984665
305.546	-8.20865e-05	-0.98667
305.617	-7.98532e-05	-0.98785
305.699	-7.88193e-05	-0.983572
305.78	-7.53306e-05	-0.981838
416.518	-6.84283e-05	-0.760074
416.568	-8.19228e-05	-0.967053
416.617	-7.88704e-05	-0.98723
416.669	-7.40447e-05	-0.987414
416.725	-7.6342e-05	-0.98487
416.791	-7.69281e-05	-0.9867
416.841	-8.56145e-05	-0.870092
416.892	-4.03076e-05	-0.629666
416.944	-0.000106331	-0.675708
416.996	-0.000217686	-0.742007
417.049	-0.000348845	-0.835428
417.111	-0.000709581	-0.456354
417.155	0.00028206	0.363415
417.207	0.000564702	0.91944
417.251	0.000287799	0.652175
417.304	0.000204715	0.651994
526.405	0.000136065	0.773659
526.495	4.80478e-05	0.465718
526.555	-4.88116e-05	-0.260859
526.619	-8.5517e-05	-0.977749
526.668	-8.2515e-05	-0.980556
526.729	-7.98293e-05	-0.984304
526.797	-8.12403e-05	-0.979247
526.846	-8.13041e-05	-0.874992
526.897	-9.26981e-05	-0.752555
526.947	-6.62286e-05	-0.656283
526.996	-0.000112482	-0.718897
527.045	-0.000198767	-0.769112
527.094	-0.000319506	-0.841252
527.153	-0.000338195	-0.48245
527.203	0.000558277	0.822271
527.253	0.000512294	0.941891
634.573	-4.00089e-05	-0.289184
634.61	-8.77916e-05	-0.982089
634.669	-8.00355e-05	-0.978149
634.73	-7.73152e-05	-0.983163
634.791	-7.58473e-05	-0.973857
634.845	-7.27482e-05	-0.854908
634.891	-8.30699e-05	-0.710031
634.945	-1.69804e-05	-0.534515
634.999	-6.21907e-05	-0.70104
635.043	-9.65508e-05	-0.720763
635.097	-0.000197166	-0.838913
635.139	-0.00029008	-0.680362
635.196	0.000130555	0.637369
635.258	0.000500726	0.967646
635.303	0.000449791	0.99361
635.357	0.000285132	0.837445
741.838	-8.03247e-05	-0.974801
741.896	-8.57062e-05	-0.862489
741.943	4.27403e-06	-0.410228
741.99	-5.16374e-06	-0.475416
742.049	-6.63457e-05	-0.713458
742.096	-7.47678e-05	-0.695549
742.142	-0.000215448	-0.80234
742.206	0.00022218	0.766581
742.259	0.000295279	0.841029
742.306	0.000414712	0.982048
742.354	0.000341738	0.989367
742.412	0.000268942	0.951863
742.459	0.000234754	0.935059
742.505	0.000193693	0.905632
742.553	0.000152537	0.812225
742.616	2.02973e-06	0.222017
848.891	-8.75711e-05	-0.954343
848.94	-8.97471e-05	-0.879577
848.991	-6.31827e-05	-0.527756
849.041	-3.28718e-05	-0.585857
849.091	-3.52656e-05	-0.648339
849.142	-6.60872e-05	-0.535667
849.188	-2.79209e-05	0.108245
849.249	0.000145936	0.736693
849.304	0.000321391	0.917142
849.355	0.000354031	0.978581
849.405	0.000301178	0.997937
849.454	0.000251335	0.974771
849.506	0.000228365	0.954922
849.556	0.000203548	0.92382
849.605	0.000159506	0.862021
849.655	0.000109993	0.759717
956.76	2.36e-05	0.393914
956.818	4.08335e-05	0.510995
956.883	-6.14419e-05	-0.756162
956.941	-8.04246e-05	-0.869583
956.994	-0.000104946	-0.899406
957.048	-2.09894e-07	-0.428074
957.089	-1.6612e-05	-0.310188
957.141	-2.05659e-05	-0.420422
957.193	-6.24979e-05	-0.177817
957.244	1.40063e-05	0.432917
957.291	0.000163779	0.82973
957.355	0.000243599	0.938325
957.407	0.00027346	0.970793
957.46	0.000261781	0.996628
957.502	0.000225309	0.988038
957.556	0.000207406	0.980706
1064.76	0.00011277	0.891762
1064.82	3.11748e-05	0.433133
1064.87	-1.91894e-05	-0.151741
1064.93	-6.89394e-05	-0.747442
1064.99	-8.20201e-05	-0.862312
1065.05	-4.35589e-05	-0.251931
1065.09	-5.63327e-05	-0.332546
1065.15	-1.13686e-05	-0.371428
1065.19	1.48466e-05	0.156611
1065.24	-5.54866e-06	0.288131
1065.3	0.000138059	0.834859
1065.36	0.000160861	0.870766
1065.4	0.000198591	0.921962
1065.46	0.000234043	0.990385
1065.51	0.000208748	0.998501
1065.56	0.0001945	0.988033
1172.28	4.97023e-05	0.680903
1172.35	8.68738e-05	0.777047
1172.41	0.000147075	0.894842
1172.46	0.000178451	0.953745
1172.51	0.00019865	0.987408
1172.55	0.000164531	0.961465
1172.62	0.000162751	0.980545
1172.66	0.000144601	0.993365
1172.72	0.000128365	0.962728
1172.76	0.000129124	0.932103
1172.81	3.35162e-05	0.47461
1172.87	2.56815e-05	0.396947
1172.92	-1.93246e-05	-0.179336
1172.98	-7.61691e-05	-0.818332
1173.03	-8.16585e-05	-0.860049
1173.09	-8.93856e-05	-0.883237
55.627	-3.78292e-05	-0.408955
55.7062	-7.68551e-05	-0.958173
55.7709	-4.52182e-05	-0.458957
55.8292	-6.71788e-05	-0.966606
55.8999	-4.72641e-05	-0.510629
55.9736	-6.82542e-05	-0.967406
56.055	-4.9506e-05	-0.543784
56.1256	-4.43121e-05	-0.49387
56.181	-7.07523e-05	-0.970017
56.25	-7.57791e-05	-0.964666
56.3249	-7.31122e-05	-0.95185
56.4022	-5.12959e-05	-0.535943
56.5024	-4.60043e-05	-0.507468
56.5973	-7.80138e-05	-0.953015
56.6674	-4.05313e-05	-0.470646
56.7515	-7.5571e-05	-0.966034
187.897	-6.80796e-05	-0.988728
187.94	-8.56581e-05	-0.85774
187.997	-0.000146803	-0.736173
188.047	-0.000539588	-0.52611
188.11	4.46885e-05	0.0789582
188.15	-9.88052e-05	-0.982003
188.208	-7.53277e-05	-0.979422
188.26	-6.46542e-05	-0.976921
188.322	-2.95374e-05	-0.789408
188.363	-2.86438e-05	-0.787401
188.424	-2.82218e-05	-0.79193
188.47	-2.7602e-05	-0.787995
188.53	-2.90982e-05	-0.792227
188.602	-6.32717e-05	-0.977957
188.66	-6.07703e-05	-0.986499
188.721	-2.71791e-05	-0.793123
305.844	-6.26801e-05	-0.775247
305.898	-3.50764e-05	-0.665626
305.942	-0.000124064	-0.758913
305.994	-0.000185355	-0.737066
306.047	-0.000415066	-0.808452
306.098	-0.00042659	0.149115
306.155	0.000167241	0.186126
306.206	0.00021588	0.749036
306.251	7.87042e-05	0.452801
306.322	-8.4816e-05	-0.687434
306.36	-9.08991e-05	-0.792496
306.414	-8.18741e-05	-0.81629
306.466	-6.87041e-05	-0.751532
306.515	-8.111e-05	-0.987339
306.569	-8.1887e-05	-0.981497
306.617	-7.72744e-05	-0.982839
417.366	5.2113e-05	0.3769
417.405	-2.03464e-05	0.0401742
417.465	-8.43351e-05	-0.821098
417.519	-8.93664e-05	-0.987799
417.57	-8.19311e-05	-0.988601
417.617	-8.45346e-05	-0.976626
417.671	-7.57108e-05	-0.980365
417.727	-7.48172e-05	-0.981695
417.786	-8.04393e-05	-0.982703
417.842	-6.78911e-05	-0.796844
417.891	-8.27794e-05	-0.725052
417.944	-8.84513e-05	-0.695583
417.997	-0.000188924	-0.77783
418.049	-0.000347918	-0.896609
418.093	-0.000444378	-0.77358
418.137	-0.000239585	0.216591
527.304	0.000349861	0.811583
527.354	0.000266063	0.665325
527.401	0.000163277	0.755692
527.464	0.000196531	0.945315
527.509	-4.89135e-05	-0.254955
527.562	-8.83628e-05	-0.984101
527.65	-8.39796e-05	-0.985831
527.728	-8.39532e-05	-0.978996
527.795	-8.27081e-05	-0.977308
527.844	-8.65906e-05	-0.957248
527.893	-0.000102938	-0.893442
527.943	-3.94285e-05	-0.664464
527.992	-0.000106424	-0.749211
528.042	-0.00016989	-0.781221
528.091	-0.00028933	-0.864611
528.155	-6.84657e-05	0.395353
635.411	0.000255971	0.845742
635.455	0.000184933	0.793391
635.508	0.000121501	0.79502
635.565	-6.97037e-06	0.131356
635.605	-9.15651e-05	-0.98884
635.672	-8.07403e-05	-0.971732
635.738	-7.823e-05	-0.984139
635.781	-7.75372e-05	-0.986502
635.844	-8.28184e-05	-0.966771
635.897	-6.95725e-05	-0.615513
635.941	8.32036e-06	-0.454246
635.995	-4.88648e-05	-0.659464
636.049	-0.000114375	-0.799557
636.093	-0.00021741	-0.878911
636.147	-0.000147476	-0.234596
636.194	0.000122361	0.591412
742.659	-8.5988e-05	-0.98073
742.721	-7.09358e-05	-0.988301
742.796	-7.72047e-05	-0.987311
742.844	-8.23369e-05	-0.968639
742.891	-8.72043e-05	-0.878438
742.937	2.52141e-05	-0.310873
742.996	-3.61235e-05	-0.674417
743.044	-5.44811e-05	-0.687746
743.091	-0.000102561	-0.756401
743.149	-0.000160397	-0.546547
743.208	0.000201258	0.785841
743.255	0.000298307	0.87163
743.302	0.000390767	0.960959
743.36	0.000349419	0.992623
743.407	0.000308408	0.955233
743.455	0.00025661	0.923003
849.705	1.88641e-05	0.379958
849.763	-1.30985e-06	0.0231815
849.835	-5.50823e-05	-0.702128
849.89	-8.34355e-05	-0.96782
849.942	-8.47343e-05	-0.852379
849.993	8.45191e-06	-0.417739
850.042	-1.38844e-05	-0.56969
850.093	-3.60886e-05	-0.621539
850.143	-6.3529e-05	-0.466489
850.189	-8.03705e-06	0.269824
850.251	0.000117058	0.702916
850.308	0.000309507	0.927166
850.356	0.000311313	0.940095
850.406	0.000300975	0.993938
850.459	0.00025122	0.986692
850.508	0.000222879	0.96853
957.607	0.000175622	0.935037
957.661	0.000148723	0.931672
957.714	0.000119898	0.845298
957.759	2.98482e-05	0.415726
957.812	2.89753e-05	0.486503
957.89	-7.7051e-05	-0.969465
957.937	-7.48017e-05	-0.852975
957.991	-9.54851e-05	-0.89544
958.045	-9.02153e-05	-0.662712
958.098	-3.78065e-05	-0.625296
958.139	-1.66331e-05	-0.181823
958.191	-5.45496e-05	-0.174704
958.259	0.000135078	0.803671
958.318	0.000184042	0.860444
958.352	0.000249332	0.936651
958.404	0.000262099	0.965686
1065.62	0.000175402	0.989052
1065.66	0.000167468	0.959311
1065.71	0.000136576	0.914988
1065.76	0.000126787	0.954696
1065.81	2.83819e-05	0.399693
1065.9	-7.36956e-05	-0.77984
1065.98	-7.91484e-05	-0.836463
1066.04	-0.00010243	-0.903784
1066.09	-5.04925e-05	-0.235907
1066.14	1.9688e-05	0.0666109
1066.2	1.79085e-07	0.119229
1066.24	-1.80373e-05	0.259187
1066.3	0.0001095	0.774992
1066.36	0.000157879	0.864868
1066.41	0.000213986	0.915704
1066.45	0.000228757	0.981422
1173.14	-5.27352e-05	-0.274693
1173.2	-6.22007e-06	-0.0372631
1173.24	-9.83452e-06	0.215339
1173.28	-6.85624e-06	0.311902
1173.35	0.000108188	0.84425
1173.41	0.000155385	0.919787
1173.47	0.000182403	0.9588
1173.51	0.000188545	0.990865
1173.55	0.000172234	0.993635
1173.62	0.000167004	0.986908
1173.66	0.000157134	0.983375
1173.72	0.000136136	0.977194
1173.77	0.000127117	0.958312
1173.82	0.000110059	0.962064
1173.87	2.21807e-05	0.405259
1173.92	1.12572e-05	0.303605
56.8149	-7.19994e-05	-0.95406
56.882	-7.09935e-05	-0.966075
56.9466	-7.79024e-05	-0.960061
57.0326	-7.83102e-05	-0.969825
57.1019	-3.70746e-05	-0.384125
57.1645	-6.8607e-05	-0.963569
57.2564	-4.89724e-05	-0.518591
57.3173	-7.12969e-05	-0.952856
57.3691	-6.87787e-05	-0.950983
57.452	-7.46341e-05	-0.970672
57.5148	-7.03504e-05	-0.956017
57.5862	-6.79581e-05	-0.972234
57.6509	-4.96518e-05	-0.526294
57.7245	-6.77795e-05	-0.965694
57.802	-7.34632e-05	-0.975581
57.8764	-6.73848e-05	-0.980507
188.773	-1.63132e-05	-0.61568
188.83	-2.9602e-05	-0.784976
188.896	-8.36425e-05	-0.975196
188.941	-0.000274065	-0.778647
188.989	-0.00021653	-0.702231
189.046	-0.000518585	-0.33412
189.1	2.44839e-05	-0.029644
189.164	-4.79989e-05	-0.356093
189.205	-6.73806e-05	-0.779091
189.264	-6.83025e-05	-0.980353
189.317	-6.09245e-05	-0.984888
189.377	-2.7111e-05	-0.79265
189.425	-2.81163e-05	-0.788751
189.49	-3.06023e-05	-0.79346
189.556	-7.04251e-05	-0.976618
189.615	-7.51358e-05	-0.973067
306.673	-7.80184e-05	-0.973426
306.718	-7.40758e-05	-0.985381
306.791	-7.60272e-05	-0.987918
306.844	-8.8344e-05	-0.969347
306.895	-2.42961e-05	-0.596276
306.942	-0.000143547	-0.700365
306.984	-0.000233686	-0.657923
307.046	-0.000590363	-0.811096
307.098	-0.000159867	0.168859
307.17	7.04476e-05	0.0245337
307.216	0.000165879	0.426159
307.262	6.42092e-05	0.318863
307.304	8.07535e-05	0.766047
307.362	-9.71452e-05	-0.818096
307.413	-8.23662e-05	-0.828543
307.471	-7.40819e-05	-0.789069
418.207	0.000501869	0.955024
418.252	0.000260178	0.73608
418.305	0.000166275	0.800676
418.36	7.82895e-05	0.622763
418.405	-4.21091e-05	-0.303056
418.466	-7.8742e-05	-0.833697
418.521	-8.6602e-05	-0.988323
418.559	-8.08395e-05	-0.985389
418.629	-7.31598e-05	-0.984265
418.698	-7.62141e-05	-0.983341
418.795	-7.79747e-05	-0.957863
418.848	-9.94294e-05	-0.882604
418.893	-0.000102264	-0.692199
418.944	-9.15772e-05	-0.663161
418.998	-0.000202838	-0.742398
419.043	-0.00029493	-0.793144
528.209	0.000582857	0.903905
528.258	0.000472811	0.954996
528.311	0.000314896	0.892615
528.357	5.48307e-05	0.12389
528.406	0.000142128	0.822321
528.462	0.000117706	0.882087
528.506	-7.02988e-05	-0.758273
528.573	-6.35411e-05	-0.721397
528.648	-6.1133e-05	-0.707126
528.724	-7.71655e-05	-0.982636
528.791	-7.86087e-05	-0.976626
528.84	-7.68312e-05	-0.86964
528.891	-6.53786e-05	-0.569243
528.95	-4.71626e-05	-0.623782
528.999	-0.000130611	-0.744079
529.048	-0.000227564	-0.828798
636.255	0.000490547	0.980323
636.308	0.00041014	0.972362
636.353	0.000294505	0.892154
636.407	0.000243103	0.871804
636.453	0.000169794	0.836448
636.506	0.000101853	0.753809
636.575	-2.42182e-05	-0.13572
636.602	-8.92461e-05	-0.95623
636.683	-8.19423e-05	-0.966697
636.735	-8.02045e-05	-0.988103
636.797	-8.045e-05	-0.979625
636.84	-7.77821e-05	-0.856765
636.894	-9.83167e-05	-0.878465
636.948	-7.1478e-06	-0.555804
636.992	-6.19548e-05	-0.675123
637.046	-9.45221e-05	-0.723304
743.502	0.000230076	0.910817
743.559	0.000151874	0.770866
743.61	9.22932e-05	0.71928
743.653	-7.82833e-05	-0.794252
743.73	-7.30853e-05	-0.972407
743.787	-7.65808e-05	-0.985573
743.839	-7.90761e-05	-0.96033
743.898	-7.60273e-05	-0.844756
743.945	-7.74279e-05	-0.671344
743.992	-7.77478e-05	-0.804452
744.038	-3.2271e-05	-0.582686
744.097	-0.000113048	-0.831499
744.144	-0.000156534	-0.617533
744.206	0.000211167	0.792288
744.262	0.000291079	0.853646
744.308	0.000386115	0.971426
850.558	0.000198568	0.929655
850.606	0.000140491	0.850357
850.657	9.60067e-05	0.793122
850.708	-5.31909e-06	0.00873898
850.779	-5.6121e-05	-0.675141
850.841	-7.42702e-05	-0.971336
850.893	-8.28145e-05	-0.891573
850.944	-9.30409e-05	-0.873405
850.993	-1.01696e-05	-0.476886
851.045	-7.70167e-06	-0.423283
851.093	-4.94949e-05	-0.705896
851.145	-7.16165e-05	-0.437645
851.193	-5.04286e-05	0.10736
851.252	0.000154795	0.780731
851.309	0.00029842	0.929924
851.358	0.000345786	0.962391
958.457	0.000236989	0.99733
958.513	0.000214369	0.980831
958.552	0.000212875	0.971545
958.606	0.000174188	0.957567
958.66	0.000151126	0.935544
958.71	0.000112917	0.862095
958.766	2.41063e-05	0.403616
958.811	-1.86005e-05	-0.125627
958.89	-8.25955e-05	-0.97555
958.946	-8.94474e-05	-0.892545
958.989	-9.70187e-05	-0.895394
959.042	-6.41107e-06	-0.49715
959.094	-2.11378e-06	-0.410079
959.149	-5.27044e-05	-0.616971
959.189	-1.08018e-05	0.159585
959.24	2.27949e-05	0.427917
1066.51	0.000206737	0.998419
1066.55	0.000188619	0.995699
1066.61	0.000181886	0.973442
1066.66	0.000149265	0.961257
1066.71	0.000143103	0.965013
1066.77	4.26379e-05	0.510919
1066.81	2.43986e-05	0.346078
1066.87	1.0221e-05	0.326574
1066.92	-7.00545e-05	-0.781837
1066.99	-8.57765e-05	-0.8725
1067.04	-7.18428e-05	-0.549327
1067.1	1.83837e-05	-0.257839
1067.14	9.32848e-06	-0.240469
1067.19	-1.06346e-05	-0.0750839
1067.24	-2.60174e-05	0.117299
1067.3	0.000117616	0.789828
1173.97	-7.31998e-05	-0.799623
1174.03	-7.65587e-05	-0.812563
1174.09	-9.17853e-05	-0.89098
1174.14	-9.09856e-05	-0.605877
1174.2	-1.47781e-05	-0.12835
1174.24	-2.0431e-05	0.0987327
1174.29	-4.13245e-06	0.351185
1174.35	0.000105775	0.821675
1174.41	0.00014398	0.898532
1174.46	0.000188192	0.973397
1174.51	0.000187668	0.980005
1174.56	0.000177251	0.991438
1174.62	0.000154269	0.994995
1174.66	0.000142595	0.988116
1174.72	0.000133807	0.961244
1174.77	0.000119249	0.980076
57.9318	-6.70136e-05	-0.972053
57.9953	-4.86622e-05	-0.562042
58.0699	-7.09807e-05	-0.965502
58.1538	-7.70581e-05	-0.967195
58.2165	-4.56008e-05	-0.489409
58.2728	-7.02869e-05	-0.975306
58.324	-7.44308e-05	-0.9686
58.3625	-4.62562e-05	-0.50851
58.415	-4.22826e-05	-0.464152
58.5055	-5.44185e-05	-0.567908
58.5631	-7.36831e-05	-0.955133
58.6355	-7.03658e-05	-0.968699
58.6997	-4.87577e-05	-0.541871
58.7803	-6.87572e-05	-0.968524
58.8308	-7.30286e-05	-0.962377
58.8954	-7.48587e-05	-0.966781
189.666	-7.1119e-05	-0.957143
189.719	-3.02419e-05	-0.79418
189.801	-6.27548e-05	-0.978098
189.886	-6.16157e-05	-0.985612
189.935	-7.20967e-06	-0.531045
189.986	-0.000118259	-0.671534
190.043	0.00022397	0.498585
190.107	0.000100647	0.504861
190.16	-8.95207e-05	-0.969369
190.207	-8.19237e-05	-0.959571
190.268	-6.69815e-05	-0.961865
190.319	-3.05797e-05	-0.780147
190.373	-2.92226e-05	-0.788414
190.426	-5.98924e-05	-0.97208
190.475	-2.70749e-05	-0.794694
190.536	-6.41626e-05	-0.983885
307.516	-8.55544e-05	-0.984067
307.57	-8.02918e-05	-0.987239
307.62	-7.80455e-05	-0.987631
307.672	-7.71207e-05	-0.986038
307.724	-7.75225e-05	-0.985368
307.781	-7.24124e-05	-0.977603
307.846	-7.95946e-05	-0.857167
307.896	-7.95448e-05	-0.651818
307.944	-0.000128431	-0.739229
307.997	-0.000187959	-0.722137
308.049	-0.000595375	-0.924682
308.109	0.000602444	0.448673
308.168	9.52304e-05	0.175973
308.201	0.000193144	0.655594
308.259	9.02112e-05	0.663133
308.307	-1.18872e-05	0.197867
419.095	-0.000530942	-0.82898
419.139	-0.000341182	0.123083
419.201	0.000545094	0.884844
419.254	0.000363415	0.736285
419.306	0.000202538	0.71139
419.352	9.70031e-05	0.514425
419.404	-2.23165e-05	-0.0823713
419.468	-8.27859e-05	-0.819046
419.522	-6.43962e-05	-0.748985
419.56	-9.0616e-05	-0.973934
419.621	-7.67335e-05	-0.988447
419.668	-7.98263e-05	-0.977268
419.723	-7.39655e-05	-0.986903
419.797	-7.7804e-05	-0.974314
419.843	-9.47093e-05	-0.869385
419.896	-0.000104045	-0.776878
529.098	-0.000402579	-0.924034
529.153	-5.75135e-05	0.320798
529.206	0.00052104	0.901541
529.255	0.000491016	0.923783
529.314	0.000319337	0.760804
529.358	0.000252752	0.648913
529.423	0.00044269	0.936657
529.454	0.000439439	0.948944
529.503	-4.99926e-05	-0.286368
529.562	-7.03874e-05	-0.782798
529.62	-8.21171e-05	-0.986842
529.663	-7.8961e-05	-0.985341
529.729	-7.36289e-05	-0.986332
529.788	-7.77017e-05	-0.984797
529.849	-7.2894e-05	-0.845005
529.898	-7.37719e-05	-0.690755
637.09	-0.000173323	-0.816214
637.143	-0.000202112	-0.353327
637.199	0.00014614	0.624252
637.252	0.000499503	0.987652
637.307	0.000427363	0.992194
637.36	0.000298112	0.813644
637.405	0.000261833	0.857367
637.465	0.000205801	0.851558
637.501	0.000105483	0.612789
637.56	-6.00053e-06	0.146219
637.611	-8.67003e-05	-0.979495
637.68	-5.23514e-05	-0.571726
637.726	-7.74738e-05	-0.983663
637.792	-5.61997e-05	-0.695585
637.848	-6.63048e-05	-0.783192
637.892	-9.42211e-05	-0.889487
744.356	0.000343197	0.991662
744.402	0.00030563	0.982133
744.461	0.000225786	0.923059
744.508	0.000203812	0.936894
744.554	0.000145747	0.877726
744.605	7.10824e-06	0.234249
744.665	-6.70943e-05	-0.77127
744.724	-7.34816e-05	-0.986608
744.785	-7.38164e-05	-0.987367
744.847	-7.18226e-05	-0.832581
744.893	-8.41414e-05	-0.876847
744.941	-8.2438e-05	-0.721396
745	-6.1768e-05	-0.728641
745.047	-6.04967e-05	-0.697759
745.094	-0.000122371	-0.812664
745.14	-0.000151259	-0.590891
851.408	0.000304787	0.995577
851.458	0.000266836	0.968551
851.509	0.000225764	0.928252
851.561	0.000198501	0.912564
851.61	0.000148199	0.82029
851.659	8.8551e-05	0.668725
851.71	1.36093e-05	0.332873
851.774	3.52238e-05	0.439139
851.837	-7.63082e-05	-0.982679
851.893	-8.51826e-05	-0.96336
851.945	-9.30002e-05	-0.880832
851.996	-6.25958e-05	-0.504611
852.046	-1.26952e-07	-0.48956
852.097	-6.69319e-05	-0.772687
852.147	-0.000103835	-0.58242
852.195	-5.33202e-05	0.161083
959.296	0.00014831	0.807341
959.361	0.000252407	0.925299
959.404	0.000267352	0.955129
959.454	0.000256546	0.995022
959.508	0.000235081	0.978837
959.563	0.000207092	0.95706
959.605	0.000172024	0.960285
959.657	0.00015827	0.947358
959.708	0.000135837	0.914039
959.766	2.21149e-05	0.372253
959.803	-1.35545e-05	-0.0763314
959.881	-8.46434e-05	-0.983688
959.946	-9.04499e-05	-0.961528
959.987	-9.25385e-05	-0.684518
960.035	2.25719e-05	-0.211779
960.09	2.30778e-05	-0.216063
1067.37	0.000192112	0.935527
1067.41	0.000207019	0.928886
1067.46	0.000223556	0.989731
1067.51	0.000202231	0.986663
1067.56	0.000193613	0.981308
1067.61	0.000173537	0.990825
1067.66	0.000151328	0.948307
1067.71	0.000135393	0.927999
1067.76	0.000119951	0.925199
1067.82	2.14162e-05	0.386856
1067.87	1.23808e-05	0.295315
1067.92	-7.9565e-05	-0.843854
1067.99	-7.13261e-05	-0.792055
1068.04	-9.52123e-05	-0.879041
1068.09	-7.17846e-05	-0.434219
1068.15	1.92575e-05	0.052435
1174.81	3.39967e-05	0.482807
1174.87	2.78255e-05	0.419419
1174.93	-1.39303e-05	-0.113093
1174.98	-7.63031e-05	-0.85355
1175.03	-7.70576e-05	-0.842749
1175.1	-9.26254e-05	-0.825663
1175.14	-4.77493e-05	-0.135085
1175.2	2.41268e-05	0.364812
1175.24	-2.40544e-06	0.273268
1175.29	3.92804e-05	0.558858
1175.35	0.000115673	0.864329
1175.41	0.00014816	0.902114
1175.47	0.000188364	0.971992
1175.51	0.000156992	0.958335
1175.56	0.000179759	0.976903
1175.62	0.000155181	0.995
59.008	-9.22532e-05	-0.730288
59.0716	-7.57121e-05	-0.947197
59.1227	-6.85253e-05	-0.96287
59.2027	-4.61466e-05	-0.452071
59.2637	-7.04256e-05	-0.962944
59.329	-7.08606e-05	-0.955277
59.3973	-7.47412e-05	-0.957066
59.4771	-6.73827e-05	-0.96336
59.5317	-6.89941e-05	-0.968377
59.5951	-8.10174e-05	-0.914789
59.6744	-6.71613e-05	-0.979722
59.7471	-7.52311e-05	-0.956626
59.817	-6.83104e-05	-0.969912
59.8877	-6.80477e-05	-0.973613
59.9272	-7.70845e-05	-0.939757
59.9972	-7.4898e-05	-0.96075
190.595	-6.56109e-05	-0.986241
190.67	-6.04492e-05	-0.975121
190.724	-2.78043e-05	-0.787723
190.783	-2.72915e-05	-0.79368
190.833	-2.92861e-05	-0.786142
190.899	-7.35302e-05	-0.95247
190.93	-8.36386e-05	-0.720354
190.995	-0.000402904	-0.816392
191.056	-0.000130523	0.187588
191.107	-3.65047e-05	-0.198267
191.155	4.04237e-06	0.241714
191.206	-8.20691e-05	-0.766014
191.26	-7.52822e-05	-0.983526
191.319	-6.90252e-05	-0.981186
191.375	-6.66367e-05	-0.978044
191.425	-6.55818e-05	-0.967733
308.356	-8.42259e-05	-0.661214
308.417	-7.57512e-05	-0.701906
308.467	-6.47438e-05	-0.742376
308.511	-8.44877e-05	-0.97701
308.563	-6.19402e-05	-0.672274
308.62	-7.97586e-05	-0.981864
308.704	-7.61327e-05	-0.987805
308.781	-7.23641e-05	-0.986935
308.849	-8.65113e-05	-0.962555
308.894	-9.52411e-05	-0.686164
308.964	-0.000207495	-0.666939
309.045	-0.00032763	-0.678464
309.104	0.000569881	0.353801
309.173	0.000147077	0.266373
309.204	8.87204e-05	0.194458
309.266	0.000109252	0.585197
419.948	-5.98501e-05	-0.666977
419.993	-0.00015253	-0.730166
420.045	-0.000260674	-0.814798
420.098	-0.000632223	-0.964318
420.14	3.733e-05	0.434199
420.204	0.000508427	0.971503
420.256	0.000333044	0.886613
420.301	0.000168336	0.752924
420.354	6.57472e-05	0.402526
420.409	-3.04905e-05	-0.192155
420.463	-8.01494e-05	-0.780498
420.512	-8.66441e-05	-0.984265
420.572	-8.75594e-05	-0.973243
420.624	-5.32945e-05	-0.623411
420.674	-7.61784e-05	-0.987404
420.729	-7.21e-05	-0.988918
529.948	-3.12186e-05	-0.623691
529.997	-0.000103806	-0.734158
530.046	-0.000205903	-0.852161
530.096	-0.000334422	-0.924146
530.151	4.3761e-05	0.529184
530.206	0.000483216	0.854242
530.255	0.000494786	0.986719
530.306	0.000302925	0.879903
530.356	0.000263505	0.84208
530.413	0.000238279	0.948244
530.454	0.000288159	0.971
530.502	-8.10625e-05	-0.821336
530.565	-8.3783e-05	-0.976817
530.62	-8.40878e-05	-0.979289
530.676	-8.07934e-05	-0.977596
530.74	-7.51356e-05	-0.986589
637.945	-1.47332e-05	-0.575899
637.989	-5.30472e-05	-0.659907
638.044	-9.1138e-05	-0.751873
638.097	-0.000231194	-0.918541
638.141	-0.000169496	-0.219825
638.198	0.000153548	0.62706
638.26	0.000495424	0.976898
638.304	0.000411652	0.995516
638.357	0.000302698	0.904619
638.403	0.000236907	0.868769
638.463	0.000184755	0.895323
638.51	9.82942e-05	0.813173
638.554	-4.91392e-05	-0.255775
638.61	-8.03473e-05	-0.986193
638.686	-7.3928e-05	-0.988345
638.744	-7.91847e-05	-0.981949
745.207	0.000189828	0.763466
745.258	0.000307422	0.896094
745.304	0.000425159	0.978051
745.354	0.000363874	0.991328
745.412	0.000297302	0.957527
745.457	0.000242957	0.888646
745.505	0.000210453	0.919576
745.552	0.000159812	0.811351
745.61	1.21562e-05	0.263138
745.657	-2.30427e-05	-0.116772
745.72	-6.91621e-05	-0.986327
745.788	-7.67825e-05	-0.986103
745.842	-8.06008e-05	-0.982762
745.891	-9.5724e-05	-0.966608
745.95	-0.000105837	-0.891196
745.996	-2.8725e-05	-0.655143
852.253	0.000170031	0.788159
852.311	0.000318755	0.936645
852.359	0.000343267	0.97892
852.409	0.000302438	0.986256
852.463	0.000249758	0.978448
852.51	0.000234889	0.954055
852.564	0.000188288	0.927576
852.613	0.000140934	0.844549
852.661	2.60385e-05	0.381918
852.715	-2.92039e-05	-0.106499
852.772	-2.42503e-05	-0.129669
852.843	-7.95237e-05	-0.97435
852.9	-9.13496e-05	-0.957471
852.949	-6.95327e-05	-0.564736
852.988	1.60888e-05	-0.330197
853.038	-1.24661e-05	-0.485121
960.146	-4.88261e-05	-0.479908
960.199	-3.25074e-05	0.0693589
960.237	5.24306e-05	0.51368
960.292	0.000151916	0.824606
960.359	0.000233605	0.919146
960.412	0.000264348	0.974555
960.453	0.00024321	0.997434
960.505	0.000223547	0.982901
960.561	0.000196618	0.987275
960.615	0.000180501	0.965723
960.655	0.000153913	0.946896
960.706	0.000113589	0.863572
960.763	2.3853e-05	0.36732
960.824	-6.41023e-06	-0.00698746
960.883	-6.08269e-05	-0.784142
960.944	-9.6641e-05	-0.971025
1068.19	-3.27807e-05	-0.23952
1068.24	-3.3511e-05	0.227242
1068.31	0.000123337	0.806694
1068.36	0.000158981	0.865135
1068.4	0.000193542	0.92338
1068.46	0.000225879	0.989724
1068.5	0.000213014	0.985892
1068.56	0.000202467	0.993648
1068.62	0.000175778	0.978003
1068.66	0.000157561	0.964813
1068.71	0.000135369	0.945859
1068.76	0.000114856	0.906701
1068.81	2.25318e-05	0.345845
1068.87	-1.7886e-05	-0.14438
1068.93	-7.59222e-05	-0.803297
1068.98	-8.39342e-05	-0.867071
1175.66	0.000148485	0.967445
1175.72	0.000139633	0.963796
1175.76	0.000128313	0.928308
1175.81	3.99946e-05	0.483487
1175.87	0.00011643	0.880639
1175.91	-1.29891e-05	-0.0672813
1175.98	-8.04567e-05	-0.821726
1176.03	-7.9118e-05	-0.851024
1176.1	-9.18299e-05	-0.830667
1176.14	-5.20749e-05	-0.202784
1176.18	1.59685e-05	0.329328
1176.24	8.89369e-06	0.193324
1176.29	9.90026e-06	0.436922
1176.35	0.000112932	0.868003
1176.41	0.000124671	0.882067
1176.45	0.000170431	0.942995
60.0858	-6.9978e-05	-0.975228
60.1478	-7.85759e-05	-0.945596
60.229	-6.75275e-05	-0.97969
60.2944	-4.66336e-05	-0.538049
60.3711	-7.19832e-05	-0.962676
60.4531	-5.02271e-05	-0.506353
60.5136	-7.29435e-05	-0.955315
60.5894	-7.02772e-05	-0.971632
60.6495	-7.75716e-05	-0.943908
60.7349	-6.78956e-05	-0.980188
60.8041	-7.31522e-05	-0.975468
60.8652	-7.48933e-05	-0.93768
60.9237	-6.92821e-05	-0.963536
60.9971	-7.28301e-05	-0.977099
61.0738	-6.827e-05	-0.976784
61.1291	-6.97232e-05	-0.964452
191.486	-6.16872e-05	-0.985364
191.552	-6.76168e-05	-0.983047
191.612	-7.47416e-05	-0.971172
191.672	-6.73541e-05	-0.952252
191.718	-2.94749e-05	-0.791437
191.775	-6.38952e-05	-0.969671
191.823	-2.96296e-05	-0.786286
191.897	-7.86634e-05	-0.794928
191.93	0.000111812	0.61728
191.999	-0.000801783	-0.868606
192.047	0.000262613	0.362407
192.1	3.81827e-05	0.126432
192.154	-3.9981e-05	-0.267739
192.205	-6.65887e-05	-0.701962
192.268	-6.92185e-05	-0.982173
192.315	-6.73882e-05	-0.976952
309.316	-1.64408e-05	-0.420677
309.361	-4.70915e-05	-0.334201
309.413	-8.85527e-05	-0.791338
309.469	-7.43827e-05	-0.80862
309.513	-8.6191e-05	-0.986486
309.575	-7.9726e-05	-0.978921
309.621	-7.91685e-05	-0.981879
309.675	-7.1473e-05	-0.9872
309.74	-4.48899e-05	-0.0489334
309.845	-7.4448e-05	-0.969883
309.899	-0.000107686	-0.854068
309.945	-0.000105292	-0.716395
309.995	-0.000162995	-0.714451
310.043	-0.000228424	-0.679619
310.099	-0.000495771	-0.257185
310.157	0.000516034	0.81678
420.793	-7.68491e-05	-0.962462
420.844	-8.90054e-05	-0.87362
420.899	-6.1501e-05	-0.67611
420.943	-0.000105035	-0.674243
420.996	-0.00021077	-0.742987
421.049	-0.000284355	-0.813244
421.091	-0.000496186	-0.854025
421.144	0.000105751	0.452986
421.209	0.000479502	0.842885
421.252	0.00037555	0.856674
421.318	7.10553e-05	0.260227
421.361	0.000166238	0.894955
421.404	0.000165919	0.86099
421.457	-3.66812e-05	-0.127206
421.517	-9.02136e-05	-0.988893
421.558	-8.15987e-05	-0.988932
530.794	-6.36863e-05	-0.776545
530.847	-7.89859e-05	-0.84933
530.897	-7.58088e-05	-0.634521
530.946	-6.32879e-05	-0.668216
530.996	-0.000118867	-0.723954
531.045	-0.000203583	-0.794236
531.095	-0.00036389	-0.91147
531.152	2.93424e-05	0.506088
531.205	0.000510184	0.9171
531.254	0.000543918	0.977095
531.303	0.000322328	0.790167
531.353	0.000303855	0.793473
531.402	0.000157846	0.63505
531.453	0.000128077	0.754496
531.503	-5.20786e-05	-0.294874
531.564	-6.7852e-05	-0.750549
638.79	-7.68002e-05	-0.969282
638.847	-7.62712e-05	-0.852507
638.89	-9.60316e-05	-0.877815
638.944	-2.33605e-05	-0.59547
638.999	-7.80874e-05	-0.715572
639.042	-9.68662e-05	-0.742568
639.096	-0.000182965	-0.813054
639.14	-0.000144788	-0.266287
639.197	0.000227879	0.696082
639.258	0.000527276	0.982823
639.303	0.000406231	0.97802
639.357	0.000317926	0.849426
639.402	0.000264485	0.836169
639.456	0.000218036	0.842911
639.508	0.000126356	0.827912
639.553	3.23812e-06	0.266905
746.043	-3.62464e-05	-0.671407
746.09	-9.91171e-05	-0.792254
746.149	-0.000104311	-0.339474
746.207	0.000167396	0.7306
746.255	0.000300807	0.875447
746.303	0.000402766	0.919181
746.36	0.00031346	0.982539
746.407	0.000297391	0.970277
746.454	0.000233219	0.933596
746.506	0.00020185	0.904732
746.56	0.000133745	0.834724
746.607	8.32816e-06	0.299404
746.654	-8.84149e-05	-0.987831
746.724	-7.18962e-05	-0.988154
746.788	-7.22754e-05	-0.983899
746.84	-8.14227e-05	-0.971301
853.088	-6.01305e-05	-0.756219
853.138	-6.26719e-05	-0.430483
853.187	-9.63134e-05	-0.209065
853.248	0.000195263	0.817718
853.302	0.000278038	0.926066
853.352	0.000318706	0.957962
853.402	0.000299749	0.997716
853.452	0.000269401	0.98042
853.503	0.000244827	0.971839
853.554	0.000197693	0.914863
853.605	0.000159114	0.848673
853.654	0.00010319	0.763998
853.706	1.1458e-05	0.243185
853.753	-1.95392e-05	-0.203734
853.835	-7.28767e-05	-0.979343
853.89	-8.48716e-05	-0.972542
960.998	-8.91574e-05	-0.700162
961.035	1.32948e-05	-0.365438
961.091	-1.57073e-05	-0.492078
961.145	-7.36768e-05	-0.8204
961.196	-2.17169e-05	-0.0313464
961.237	2.53924e-05	0.433847
961.294	0.00016783	0.847692
961.357	0.000256077	0.921942
961.411	0.00027512	0.99095
961.452	0.000264931	0.984732
961.505	0.00022653	0.986598
961.559	0.000201877	0.975643
961.615	0.000189015	0.936683
961.656	0.000157285	0.933142
961.707	0.000123761	0.791723
961.76	3.79799e-05	0.458222
1069.05	-2.9071e-05	-0.168576
1069.09	1.92403e-05	-0.133891
1069.14	1.90068e-05	-0.197848
1069.19	-2.45335e-05	-0.153895
1069.24	1.60474e-05	0.366809
1069.3	0.00012818	0.836777
1069.37	0.000168077	0.901939
1069.41	0.000216748	0.949903
1069.46	0.000232942	0.980631
1069.52	0.000201626	0.989985
1069.55	0.00018464	0.996618
1069.61	0.000172549	0.978137
1069.65	0.00016606	0.963582
1069.71	0.000154179	0.941543
1069.76	0.000127372	0.90363
1069.82	2.67867e-05	0.413128
1176.51	0.000180889	0.970166
1176.56	0.000169721	0.990232
1176.62	0.000143339	0.948816
1176.66	0.000142684	0.995758
1176.71	0.000132256	0.965705
1176.77	0.000115331	0.958148
1176.82	2.4803e-05	0.393634
1176.87	3.56499e-05	0.468079
1176.92	-1.37855e-05	-0.111819
1176.99	-3.5857e-05	-0.219838
1177.03	-8.55817e-05	-0.884548
1177.1	-9.60712e-05	-0.851685
1177.14	3.97241e-07	-0.182964
1177.19	2.76792e-05	0.247308
1177.25	-1.59395e-05	0.226365
1177.29	3.32157e-05	0.516801
61.1994	-7.41201e-05	-0.968298
61.2763	-6.6222e-05	-0.96963
61.353	-4.84154e-05	-0.53369
61.4213	-6.83109e-05	-0.96046
61.4852	-6.65431e-05	-0.972612
61.5469	-7.56492e-05	-0.961641
61.6194	-6.70826e-05	-0.967141
61.703	-7.54051e-05	-0.936221
61.7632	-6.97545e-05	-0.96472
61.8341	-6.8834e-05	-0.966705
61.8945	-4.86581e-05	-0.529988
61.9913	0.000133313	0.973
62.0999	-4.26826e-05	-0.467075
62.1744	-7.32973e-05	-0.936898
62.2521	-7.42611e-05	-0.959756
62.3186	-6.91482e-05	-0.973363
192.374	-6.84164e-05	-0.958199
192.42	-3.03776e-05	-0.788814
192.486	-6.43726e-05	-0.969283
192.527	-6.55273e-05	-0.980134
192.592	-6.77211e-05	-0.977748
192.673	-6.37431e-05	-0.97996
192.732	-3.05622e-05	-0.787089
192.802	-6.73268e-05	-0.983467
192.891	-8.07402e-05	-0.956904
192.935	-9.63778e-05	-0.69408
193.006	-0.00252977	-0.85499
193.074	0.000573455	0.503546
193.101	-0.000117399	-0.419849
193.16	4.78006e-05	0.0369601
193.207	-9.40191e-05	-0.804299
193.254	-9.64591e-05	-0.983325
310.202	7.0443e-05	0.231508
310.255	8.57215e-05	0.484333
310.316	-7.703e-05	-0.620512
310.358	-7.79397e-05	-0.687574
310.414	-7.24215e-05	-0.784863
310.459	-8.24402e-05	-0.986683
310.521	-7.77295e-05	-0.98862
310.57	-7.45204e-05	-0.988078
310.649	-7.39496e-05	-0.986535
310.75	-8.597e-05	-0.960893
310.844	-7.6538e-05	-0.856433
310.898	-0.00012961	-0.786504
310.943	-0.000193703	-0.760795
310.988	-0.000176007	-0.652299
311.048	0.000985674	0.126528
311.096	0.000833308	-0.00310739
421.623	-7.70598e-05	-0.985274
421.67	-7.51049e-05	-0.984489
421.718	-7.86371e-05	-0.979709
421.793	-7.79702e-05	-0.986045
421.834	-9.12189e-05	-0.963213
421.896	-8.51366e-05	-0.73487
421.948	-8.26089e-05	-0.707214
421.993	-0.000151468	-0.736387
422.044	-0.000296305	-0.862673
422.096	-0.000666597	-0.956001
422.143	0.000339432	0.486865
422.204	0.000449703	0.892054
422.257	0.000319491	0.895051
422.303	0.000149781	0.637752
422.357	8.45113e-05	0.603594
422.408	7.20135e-05	0.549645
531.62	-6.59935e-05	-0.713038
531.677	-7.8001e-05	-0.986437
531.738	-8.16648e-05	-0.98265
531.795	-7.99068e-05	-0.98553
531.846	-7.18016e-05	-0.853834
531.896	-0.000100968	-0.865076
531.946	-4.47535e-05	-0.631689
531.996	-9.63237e-05	-0.710477
532.045	-0.000179906	-0.816313
532.095	-0.00033175	-0.896878
532.152	6.60039e-05	0.511722
532.205	0.000542077	0.956419
532.254	0.000504244	0.987462
532.304	0.000299158	0.853674
532.354	0.000241795	0.836454
532.403	0.000143939	0.665816
639.607	-6.63336e-05	-0.687936
639.672	-7.25478e-05	-0.987426
639.734	-7.52882e-05	-0.989141
639.787	-7.57062e-05	-0.983926
639.844	-8.36082e-05	-0.965126
639.889	-8.41876e-05	-0.876457
639.944	-7.5204e-06	-0.531779
639.998	-5.6954e-05	-0.71367
640.041	-0.000119298	-0.786011
640.096	-0.000182167	-0.825968
640.147	-0.000144829	-0.208071
640.199	0.000215938	0.656768
640.258	0.000515961	0.976855
640.302	0.000414048	0.99223
640.357	0.000322963	0.952434
640.41	0.000224497	0.841364
746.888	-8.05504e-05	-0.863178
746.945	1.18385e-05	-0.411125
746.994	-2.5036e-05	-0.598648
747.041	-6.02547e-05	-0.72943
747.099	-0.000124348	-0.838752
747.146	-0.000166391	-0.585954
747.207	0.000146872	0.707313
747.252	0.000291497	0.875178
747.311	0.000388429	0.944351
747.358	0.000337894	0.990278
747.405	0.000303245	0.967121
747.452	0.000272411	0.954987
747.51	0.000219857	0.88652
747.56	0.000149424	0.819934
747.606	8.38871e-06	0.26793
747.651	-1.92461e-05	-0.124098
853.941	-9.02175e-05	-0.892656
853.991	-3.47361e-05	-0.558788
854.041	-1.29154e-05	-0.483436
854.092	-7.16764e-05	-0.758779
854.142	-5.84717e-05	-0.358156
854.19	-8.34836e-05	-0.0258507
854.251	0.000179483	0.785209
854.306	0.000292519	0.924683
854.356	0.000325	0.94809
854.406	0.000322347	0.989327
854.458	0.000272978	0.983021
854.508	0.000228032	0.96889
854.559	0.000196995	0.926721
854.609	0.000153804	0.88583
854.658	8.32869e-05	0.721721
854.709	-1.62193e-05	-0.109285
961.816	-1.12014e-06	0.038458
961.876	-8.17305e-05	-0.974315
961.942	-9.15498e-05	-0.972513
961.996	-0.000100194	-0.852963
962.037	-6.10669e-05	-0.445301
962.09	-2.82887e-05	-0.646021
962.144	-1.20497e-05	-0.370267
962.197	-4.91946e-05	-0.0621674
962.235	4.37876e-05	0.489564
962.29	0.000150696	0.810809
962.356	0.000246879	0.923221
962.41	0.000266437	0.971562
962.451	0.000241885	0.99085
962.505	0.000229333	0.986398
962.561	0.000189452	0.977228
962.611	0.000180027	0.949139
1069.9	-2.21439e-05	-0.177181
1069.99	-7.83218e-05	-0.8418
1070.04	-6.76529e-05	-0.551041
1070.09	-4.44985e-05	-0.237741
1070.14	8.82061e-06	0.0458459
1070.2	-4.99073e-06	-0.0234499
1070.24	4.44758e-06	0.426996
1070.3	0.000121111	0.816761
1070.36	0.000158986	0.879486
1070.41	0.000220763	0.952142
1070.45	0.000209788	0.959737
1070.51	0.000206965	0.992686
1070.56	0.000183988	0.987716
1070.61	0.000160839	0.973023
1070.67	0.000162049	0.94682
1070.71	0.000126991	0.915421
1177.35	9.70644e-05	0.818844
1177.41	0.000135487	0.887818
1177.46	0.000178588	0.953391
1177.52	0.000179725	0.98389
1177.56	0.000177663	0.991699
1177.61	0.000169073	0.995455
1177.66	0.000145212	0.978426
1177.71	0.000141798	0.969174
1177.78	0.000121802	0.934907
1177.81	0.000108516	0.89556
1177.86	2.96162e-05	0.441414
1177.92	-1.89603e-05	-0.152963
1177.97	-7.1279e-05	-0.801428
1178.04	-7.52853e-05	-0.77729
1178.08	-9.26575e-05	-0.857101
1178.14	-7.94249e-05	-0.560197
62.3823	-6.99487e-05	-0.963691
62.4294	-7.56436e-05	-0.942878
62.4783	-7.16748e-05	-0.965089
62.5277	-3.68064e-05	-0.44013
62.6018	-4.60569e-05	-0.501055
62.6654	-3.96942e-05	-0.43578
62.7286	-6.95655e-05	-0.971783
62.7961	-7.52417e-05	-0.950951
62.863	-6.42139e-05	-0.967387
62.9569	-7.21751e-05	-0.746095
63.0213	-7.62408e-05	-0.973759
63.0773	-6.7097e-05	-0.969416
63.1516	-7.43094e-05	-0.95801
63.2176	-6.96246e-05	-0.96399
63.2799	-6.49725e-05	-0.977683
63.3526	-7.62442e-05	-0.962073
193.312	-7.85653e-05	-0.986599
193.368	-7.37095e-05	-0.985756
193.421	-6.6281e-05	-0.986052
193.483	-6.90188e-05	-0.987517
193.548	-6.78866e-05	-0.986496
193.615	-6.73791e-05	-0.97716
193.668	-3.13171e-05	-0.789706
193.721	-6.37365e-05	-0.970204
193.775	-6.26692e-05	-0.985668
193.828	-3.12503e-05	-0.79117
193.896	-6.71947e-05	-0.768103
193.945	-4.2189e-05	-0.587812
194.009	-0.000990144	-0.834682
194.073	0.000717146	0.867801
194.105	0.000247619	0.651569
194.157	4.32611e-05	0.447355
311.157	0.000669572	0.765782
311.207	7.12784e-05	0.0900826
311.295	-0.0002325	-0.878203
311.362	-9.47908e-05	-0.871106
311.421	-8.2291e-05	-0.841488
311.462	-9.27296e-05	-0.985517
311.511	-7.88648e-05	-0.979405
311.572	-7.16686e-05	-0.98773
311.618	-7.60978e-05	-0.972771
311.676	-7.70757e-05	-0.984715
311.75	-7.08353e-05	-0.98654
311.843	-7.0843e-05	-0.958143
311.898	-0.000109658	-0.733081
311.944	-0.000121814	-0.742288
311.997	-0.00029718	-0.759605
312.046	0.000110125	-0.124605
422.455	-8.38643e-05	-0.842414
422.513	-7.03401e-05	-0.788809
422.571	-6.08133e-05	-0.699294
422.616	-8.13466e-05	-0.980746
422.672	-7.435e-05	-0.983563
422.729	-7.12532e-05	-0.985725
422.792	-8.22367e-05	-0.975965
422.849	-8.05983e-05	-0.843157
422.893	-9.38324e-05	-0.691125
422.945	-8.22426e-05	-0.674118
422.999	-0.000196455	-0.732534
423.043	-0.000276823	-0.735114
423.095	-0.000579857	-0.894622
423.147	0.000402958	0.563396
423.202	0.000436754	0.659667
423.256	0.00036436	0.800027
[truncated: 18,823 more rows]
