# Supplementary material for: Towards Better Understanding of Pea Seed Dormancy Using Laser Desorption/Ionization Mass Spectrometry
Source: Int J Mol Sci. 2017 Oct 21;18(10):2196. doi: 10.3390/ijms18102196 (PMC5666877; doi:10.3390/ijms18102196)
Supplement: Supplementary file 1 [file ijms-18-02196-s001.zip › Supplement - Tables EXCEL/Table S3c - S-plot_JI64 and JI92_positive_no matrix_pareto.xlsx]

## Sheet: List1
Mass	CoeffCS[2](Group_1)	p(corr)[1]P
1105.85	5.40756e-05	0.387601
1105.79	8.8031e-05	0.209145
1105.73	7.74413e-05	0.221507
1105.68	-3.35997e-07	-0.493485
1105.6	-6.14957e-06	-0.567211
1105.52	-2.61853e-05	-0.711089
1105.47	-2.12932e-05	-0.749935
1105.41	-7.61627e-05	-0.853085
1105.35	-4.29924e-05	-0.844654
1105.28	-3.33674e-05	-0.865708
1105.24	-6.42005e-05	-0.92322
1105.18	-6.70299e-05	-0.973838
1105.14	-6.61958e-05	-0.979284
1105.08	-6.84915e-05	-0.951013
1105.03	-6.24011e-05	-0.891177
1104.96	-7.35532e-05	-0.916871
990.309	-5.69529e-05	-0.883216
990.241	-5.56988e-05	-0.913487
990.186	-8.11963e-05	-0.964443
990.146	-8.79049e-05	-0.986918
990.088	-7.81698e-05	-0.963456
990.03	-7.22298e-05	-0.903536
989.978	-6.80244e-05	-0.844884
989.914	2.78072e-05	-0.0148849
989.86	6.78288e-05	0.787823
989.819	0.000118641	0.940088
989.758	4.90077e-05	0.745516
989.688	5.90918e-05	0.433678
989.633	7.08541e-05	0.0394338
989.576	6.56919e-05	0.0595285
989.527	4.02399e-05	-0.0354139
989.47	-2.61323e-05	-0.674026
873.649	4.22243e-05	0.777926
873.588	2.04942e-05	0.661602
873.53	6.82658e-05	0.318225
873.471	7.76477e-05	0.0254042
873.424	4.74783e-05	-0.111497
873.371	-4.43117e-06	-0.548159
873.311	-8.8427e-05	-0.839317
873.255	-9.00745e-05	-0.799171
873.191	-0.000119883	-0.970221
873.14	-0.000107938	-0.992887
873.089	-0.00011953	-0.982493
873.034	-0.000109218	-0.901925
872.997	-9.53145e-05	-0.845827
872.943	-7.67795e-05	-0.783455
872.844	-6.41131e-05	-0.71662
872.759	-1.34968e-05	-0.591718
759.424	3.3249e-08	0.555616
759.369	-1.3025e-05	0.392355
759.323	-4.10857e-05	-0.433478
759.241	-0.000105065	-0.785287
759.189	-0.000107976	-0.911333
759.14	-0.000146492	-0.980668
759.092	-0.000151113	-0.9864
759.044	-0.000138215	-0.930818
758.995	-0.000100165	-0.839443
758.947	-0.000103648	-0.781506
758.882	-8.11838e-05	-0.718514
758.834	-6.56735e-05	-0.701804
758.766	-5.58741e-05	-0.738228
758.717	-6.20626e-05	-0.833626
758.661	-3.31165e-05	-0.719202
758.601	-7.04048e-06	-0.371832
643.997	-0.000119764	-0.890536
643.943	-8.04421e-05	-0.768768
643.898	-9.332e-05	-0.727742
643.841	-6.78992e-05	-0.682915
643.79	-5.67986e-05	-0.716778
643.73	-5.2312e-05	-0.843654
643.66	-5.31388e-05	-0.910164
643.611	-6.36549e-05	-0.855805
643.556	-1.10968e-05	-0.445
643.49	-7.49039e-05	0.00247681
643.399	9.00554e-05	0.686167
643.331	0.000108531	0.978375
643.27	-2.52648e-05	-0.122227
643.196	-0.000207606	-0.89356
643.139	-0.000302058	-0.92869
643.091	-0.000225134	-0.934782
529.562	-5.1094e-05	-0.945903
529.506	-3.71074e-05	-0.705433
529.456	3.31897e-05	-0.0761964
529.392	5.62973e-05	0.878653
529.299	0.000156694	0.971283
529.22	-6.28804e-05	-0.144018
529.152	-0.00025954	-0.911961
529.094	-0.000212776	-0.96157
529.043	-0.000245203	-0.883487
528.993	-0.000146956	-0.790609
528.942	-0.000101966	-0.606963
528.89	-9.68138e-05	-0.571608
528.843	-0.000115471	-0.63386
528.791	-8.44761e-05	-0.625146
528.738	-6.75106e-05	-0.650145
528.687	-6.01261e-05	-0.703026
417.161	-6.39509e-05	0.566236
417.102	-0.000388691	-0.814673
417.042	-0.000216188	-0.810222
416.996	-0.000173327	-0.361009
416.944	-0.000149574	-0.308467
416.899	-8.47149e-05	-0.442948
416.846	-0.000104058	-0.524885
416.792	-0.000110885	-0.564215
416.746	-7.65194e-05	-0.576633
416.658	-5.95011e-05	-0.612529
416.546	-3.95198e-05	-0.909188
416.482	-3.88855e-05	-0.928702
416.408	-4.86178e-05	-0.933143
416.356	-2.08428e-05	-0.60944
416.305	0.000103583	0.936226
416.27	0.000161815	0.937011
305.725	-1.72581e-05	-0.79881
305.68	-1.82742e-05	-0.790624
305.616	-2.98585e-05	-0.923911
305.542	-3.67853e-05	-0.891631
305.476	-2.15084e-05	-0.765075
305.413	-3.68001e-05	-0.905661
305.367	-3.9941e-05	-0.92767
305.311	-5.15704e-05	-0.906243
305.252	3.63099e-05	-0.266098
305.205	0.000120053	0.963608
305.154	0.000327389	0.961054
305.094	0.000240696	0.924896
305.038	0.000162896	0.686821
304.997	0.000238685	0.772408
304.945	0.000125831	0.893968
304.889	-5.93589e-05	0.233414
184.287	5.18004e-06	-0.474497
184.207	3.93517e-06	-0.467546
184.165	-1.83223e-05	-0.766336
184.123	1.11173e-05	-0.434705
184.051	0.000218889	0.953607
184.009	0.000330637	0.975248
183.939	-4.00692e-05	-0.665579
183.862	-7.85692e-05	-0.50319
183.783	3.3329e-06	-0.547189
183.737	5.60919e-06	-0.474175
183.678	4.12802e-06	-0.470366
183.597	-1.57227e-05	-0.807314
183.536	2.37584e-06	-0.55085
183.48	2.56202e-06	-0.57117
183.417	-1.3802e-05	-0.609946
183.337	-1.57062e-05	-0.805006
50.9151	-1.22594e-05	-0.78263
50.8445	-1.17592e-05	-0.748828
50.7848	-1.53997e-05	-0.773524
50.707	-9.28176e-06	-0.751205
50.6558	-1.28186e-05	-0.758382
50.5696	-1.29342e-05	-0.772954
50.5022	-1.04085e-05	-0.752684
50.4259	-1.44589e-05	-0.767522
50.3456	-1.12817e-05	-0.75379
50.2619	-1.15883e-05	-0.773569
50.2091	-1.1233e-05	-0.776448
50.1537	-1.28753e-05	-0.754529
50.063	-1.29292e-05	-0.758757
50.0013	-1.274e-05	-0.748608
49.9393	-1.19791e-05	-0.785425
1106.79	5.04388e-05	-0.0378812
1106.73	1.1401e-05	-0.413181
1106.68	1.7211e-06	-0.483537
1106.62	-1.77819e-05	-0.613787
1106.57	-8.56354e-06	-0.596162
1106.52	-2.9631e-05	-0.743989
1106.47	-3.11717e-05	-0.775292
1106.41	-3.46474e-05	-0.844752
1106.35	-2.78835e-05	-0.848558
1106.29	-5.19493e-05	-0.872312
1106.24	-5.4642e-05	-0.918165
1106.18	-5.76952e-05	-0.960753
1106.14	-6.28218e-05	-0.985404
1106.05	-6.23723e-05	-0.941944
1105.95	-1.76026e-05	-0.668173
1105.91	-2.23103e-05	-0.62281
991.244	-7.11051e-05	-0.916129
991.19	-9.30011e-05	-0.964482
991.148	-9.1367e-05	-0.986452
991.094	-9.08302e-05	-0.961381
991.035	-7.67728e-05	-0.896208
990.991	-7.0645e-05	-0.823719
990.906	-3.88458e-06	-0.539088
990.862	6.63323e-05	0.789372
990.815	5.78927e-05	0.783105
990.748	7.08138e-05	0.50611
990.687	7.58818e-05	0.168297
990.625	3.19489e-05	-0.127841
990.547	6.19448e-05	0.127917
990.475	-2.96801e-05	-0.658599
990.417	-3.56211e-05	-0.766343
990.358	-6.51217e-05	-0.863361
874.593	7.43848e-05	0.391704
874.53	8.66781e-05	0.111129
874.475	5.9755e-05	0.0208291
874.422	5.48661e-05	-0.0776533
874.364	-4.81313e-05	-0.779696
874.305	-8.04399e-05	-0.877549
874.255	-8.4131e-05	-0.866186
874.197	-9.33125e-05	-0.960448
874.146	-9.02797e-05	-0.98575
874.092	-0.00010913	-0.985483
874.041	-0.000100567	-0.937176
873.989	-8.36045e-05	-0.863494
873.933	-6.94166e-05	-0.804714
873.858	-5.8439e-05	-0.797744
873.796	4.08114e-05	0.0247717
873.718	4.04516e-05	-0.0405083
760.322	1.76427e-05	-0.43925
760.246	-7.30868e-05	-0.848082
760.187	-0.000110861	-0.951615
760.139	-0.000117934	-0.980485
760.089	-0.000119723	-0.984552
760.042	-0.000101613	-0.9424
759.995	-8.04125e-05	-0.841501
759.944	-8.8014e-05	-0.816132
759.892	-7.05669e-05	-0.736193
759.834	-5.74721e-05	-0.742741
759.762	-4.95067e-05	-0.838048
759.708	9.93705e-06	-0.473283
759.659	8.29559e-06	-0.308885
759.611	-1.21492e-05	-0.0134615
759.552	4.93674e-05	0.930674
759.482	9.59908e-05	0.968665
644.94	-0.000109056	-0.753994
644.896	-0.000110021	-0.698936
644.836	-8.1566e-05	-0.657257
644.791	-6.62959e-05	-0.658765
644.734	-5.69245e-05	-0.730031
644.667	-5.14481e-05	-0.856817
644.61	-5.02653e-05	-0.859845
644.553	-4.06091e-05	-0.709827
644.493	-4.19814e-07	0.425976
644.397	0.000102352	0.917647
644.325	0.000113592	0.922152
644.269	-4.18226e-05	-0.180729
644.203	-0.000161903	-0.872965
644.139	-0.000164357	-0.980149
644.097	-0.000164969	-0.974594
644.042	-0.000138989	-0.948557
530.455	1.47985e-05	-0.233241
530.393	8.44653e-05	0.950434
530.314	9.87681e-05	0.970806
530.274	0.000107432	0.910605
530.198	-5.47482e-05	-0.600824
530.144	-0.000154003	-0.92692
530.098	-0.000128888	-0.913548
530.048	-0.000134378	-0.898526
529.998	-0.000100128	-0.754781
529.947	-9.02051e-05	-0.669081
529.896	-7.39302e-05	-0.674048
529.846	-8.00913e-05	-0.688925
529.79	-6.41782e-05	-0.670357
529.735	-5.25169e-05	-0.768737
529.678	-5.03655e-05	-0.888241
529.623	-4.87486e-05	-0.935082
418.048	-0.000167478	-0.746338
417.996	-0.000113067	-0.387486
417.942	-5.27853e-05	-0.497294
417.897	-7.47726e-05	-0.658091
417.843	-8.79547e-05	-0.653533
417.796	-6.43573e-05	-0.641284
417.74	-4.71932e-05	-0.716602
417.683	-4.10527e-05	-0.888029
417.62	-3.6435e-05	-0.937262
417.568	-3.81356e-05	-0.949439
417.517	-4.35645e-05	-0.927624
417.46	-5.13698e-05	-0.897325
417.418	1.44035e-05	-0.372068
417.354	2.71218e-06	-0.1771
417.292	0.000153753	0.805264
417.205	0.000180414	0.911318
306.634	-1.93924e-05	-0.767081
306.58	-1.8331e-05	-0.775338
306.506	-3.54437e-05	-0.860505
306.419	-1.90828e-05	-0.766231
306.368	-3.34406e-05	-0.895527
306.311	-3.99626e-05	-0.888971
306.251	4.67347e-06	-0.43355
306.204	4.35911e-05	0.241998
306.158	0.000227984	0.964492
306.094	0.000277723	0.985286
306.04	0.000145413	0.720211
305.996	8.56815e-05	0.804049
305.945	7.34157e-05	0.344209
305.892	-6.44889e-06	-0.231665
305.846	-6.85459e-05	-0.689233
305.798	-5.0573e-05	-0.564955
185.306	-1.25414e-05	-0.477645
185.269	-1.53471e-05	-0.601909
185.215	-1.72316e-05	-0.792104
185.127	0.000119707	0.421498
185.053	6.27781e-05	0.359222
185.017	0.000164454	0.595212
184.951	-6.18932e-05	0.264205
184.892	3.43262e-05	0.649147
184.844	-6.12747e-05	-0.50657
184.75	7.06068e-06	-0.336568
184.698	-1.13757e-05	-0.605451
184.611	3.23768e-06	-0.55164
184.51	6.76076e-06	-0.336568
184.464	4.19246e-07	-0.53449
184.401	1.34748e-06	-0.529647
184.354	-1.22643e-05	-0.609065
52.059	-1.119e-05	-0.775422
52.0013	-1.24795e-05	-0.742117
51.9144	-1.29568e-05	-0.785051
51.8473	-1.10733e-05	-0.758432
51.7749	-1.808e-05	-0.752043
51.7206	-9.83526e-06	-0.755796
51.6552	-1.18357e-05	-0.76346
51.5611	-1.41793e-05	-0.788388
51.4983	-1.22977e-05	-0.755305
51.4187	-1.5448e-05	-0.779121
51.3453	-1.26944e-05	-0.744477
51.2808	-1.32783e-05	-0.78516
51.2156	-1.12339e-05	-0.759085
51.1542	-1.28166e-05	-0.759504
51.0636	-1.22445e-05	-0.780483
51.0049	-1.06022e-05	-0.755598
1107.68	1.50079e-05	-0.420145
1107.63	1.3551e-05	-0.117463
1107.58	-2.4095e-05	-0.671805
1107.52	-2.87699e-05	-0.735107
1107.46	-4.17591e-05	-0.810588
1107.41	-7.36577e-05	-0.859694
1107.36	-3.74283e-05	-0.81884
1107.29	-6.0249e-05	-0.871497
1107.24	-5.92321e-05	-0.917179
1107.19	-6.89331e-05	-0.975565
1107.14	-6.64032e-05	-0.982671
1107.08	-6.37977e-05	-0.955672
1107.02	-5.96393e-05	-0.87477
1106.96	-7.04372e-05	-0.896097
1106.91	-3.47332e-05	-0.711731
1106.85	3.77578e-05	-0.0952751
992.138	-8.61731e-05	-0.986926
992.095	-7.9533e-05	-0.980731
992.035	-7.22609e-05	-0.917488
991.977	-5.8157e-05	-0.857229
991.906	7.07102e-05	0.734319
991.843	0.000253556	0.924915
991.782	0.000138014	0.964116
991.732	5.88631e-05	0.412135
991.693	6.41524e-05	0.418556
991.634	7.76712e-05	0.121994
991.578	7.26728e-05	0.0928267
991.526	2.80426e-05	-0.200762
991.469	4.46352e-06	-0.36271
991.418	-4.76061e-05	-0.792748
991.359	-7.49704e-05	-0.850642
991.304	-6.37446e-05	-0.859554
875.588	3.55855e-05	0.67472
875.53	7.50051e-05	0.343404
875.472	5.68613e-05	-0.0771943
875.398	1.05511e-05	-0.510822
875.292	-0.000121492	-0.803686
875.244	-8.58609e-05	-0.859334
875.192	-0.000110096	-0.966646
875.141	-0.000107652	-0.993307
875.088	-0.000121295	-0.977832
875.035	-0.000109793	-0.890649
874.996	-8.99396e-05	-0.83439
874.941	-7.65548e-05	-0.769748
874.874	-6.44084e-05	-0.742113
874.792	2.36831e-05	-0.0100469
874.704	-1.96529e-05	-0.35449
874.647	3.80669e-05	0.131336
761.192	-0.000158342	-0.931798
761.139	-0.000251041	-0.943972
761.09	-0.000151654	-0.986079
761.039	-0.000134705	-0.917867
760.994	-0.000127888	-0.852489
760.945	-0.000106345	-0.76427
760.897	-8.0493e-05	-0.738942
760.831	-6.09753e-05	-0.726728
760.767	-5.2961e-05	-0.747622
760.709	-5.53189e-05	-0.848337
760.658	-1.80124e-05	-0.681871
760.591	1.31141e-05	0.0760635
760.534	5.74768e-05	0.246575
760.474	1.81296e-05	0.651417
760.418	5.83917e-05	0.312232
760.372	5.50231e-05	-0.11993
645.846	-6.96731e-05	-0.693326
645.78	-5.58243e-05	-0.747738
645.723	-5.39295e-05	-0.82466
645.655	-5.29745e-05	-0.915108
645.609	6.67141e-06	-0.545314
645.551	5.21444e-05	-0.100289
645.49	-2.56341e-05	0.407749
645.429	9.95054e-05	0.901355
645.376	0.000141887	0.984632
645.323	0.000100364	0.958544
645.265	-7.97344e-05	-0.180769
645.199	-0.000173119	-0.807247
645.135	-0.000240877	-0.978599
645.095	-0.000198284	-0.976776
645.04	-0.000173418	-0.944984
644.996	-0.000143058	-0.867833
531.4	0.00014303	0.944496
531.305	0.000178758	0.931967
531.216	-8.79861e-05	-0.179348
531.147	-0.000274512	-0.919199
531.094	-0.000230852	-0.957424
531.043	-0.000223751	-0.862121
530.992	-0.000148376	-0.795281
530.943	-0.000110991	-0.632271
530.892	-6.99041e-05	-0.455762
530.842	-0.000111241	-0.64695
530.786	-8.46999e-05	-0.625975
530.736	-6.69868e-05	-0.6503
530.676	-5.77441e-05	-0.715463
530.624	-4.89683e-05	-0.859973
530.563	-4.84496e-05	-0.943432
530.501	-6.7179e-05	-0.914051
418.942	-0.000170498	-0.288038
418.898	-9.05145e-05	-0.480215
418.839	-9.92632e-05	-0.497785
418.799	-0.000111776	-0.598806
418.746	-8.15999e-05	-0.578367
418.689	-5.75418e-05	-0.643359
418.636	-4.58452e-05	-0.765186
418.577	-3.61676e-05	-0.940068
418.533	-3.80931e-05	-0.910952
418.46	-4.15094e-05	-0.918731
418.42	-5.02025e-05	-0.910538
418.353	-3.20562e-05	-0.592535
418.291	0.000107989	0.91238
418.203	0.000124155	0.810555
418.162	3.69005e-05	0.222482
418.105	-8.4069e-05	-0.466519
307.5	-2.33942e-05	-0.738056
307.411	-2.34126e-05	-0.745097
307.358	-4.73831e-05	-0.849863
307.311	-5.80432e-05	-0.841982
307.253	7.30174e-05	0.179787
307.206	0.000194302	0.987779
307.173	0.000292697	0.884239
307.094	0.000125666	0.783237
307.029	0.000174366	0.614487
306.997	-7.90486e-05	0.302493
306.937	3.13171e-05	0.75656
306.889	-8.17271e-05	0.152341
306.834	-0.000113045	-0.445671
306.793	-0.000118056	-0.478119
306.742	-4.99694e-05	-0.574757
306.681	-2.06977e-05	-0.761174
186.356	1.06403e-06	-0.530401
186.304	-1.24953e-05	-0.619029
186.211	1.80666e-06	-0.528416
186.144	-6.5786e-05	-0.859501
186.059	0.0002237	0.937854
186.011	0.000212581	0.976781
185.93	0.000139952	0.363145
185.885	-6.74179e-05	-0.722407
185.849	-3.82846e-05	-0.535815
185.783	2.52294e-06	-0.566404
185.708	3.36833e-06	-0.550734
185.647	7.10299e-06	-0.336568
185.56	4.88513e-06	-0.474536
185.49	3.04219e-06	-0.554929
185.437	5.62325e-06	-0.44583
185.386	2.75037e-06	-0.551738
53.1753	-1.17538e-05	-0.757142
53.1306	-1.58677e-05	-0.781624
53.0734	-2.68743e-05	-0.946968
53.0042	-9.06044e-06	-0.727763
52.912	-1.15049e-05	-0.776109
52.8472	-1.14881e-05	-0.742642
52.7683	-1.31505e-05	-0.776487
52.7199	-9.2242e-06	-0.745886
52.6591	-9.78848e-06	-0.744997
52.5635	-1.18867e-05	-0.778856
52.5025	-1.09832e-05	-0.749266
52.4218	-1.37655e-05	-0.798282
52.3429	-1.05512e-05	-0.742919
52.2721	-1.49746e-05	-0.780199
52.2142	-9.43639e-06	-0.743983
52.1569	-1.26341e-05	-0.753557
1108.58	-4.90203e-06	-0.558648
1108.52	-1.30415e-05	-0.650773
1108.47	-2.16207e-05	-0.735767
1108.41	-3.42379e-05	-0.838347
1108.35	-5.66561e-05	-0.847551
1108.29	-5.07344e-05	-0.871002
1108.25	-5.14884e-05	-0.906131
1108.19	-5.66272e-05	-0.957002
1108.14	-6.08334e-05	-0.982431
1108.08	-6.12811e-05	-0.959178
1108.02	-5.94377e-05	-0.904395
1107.96	2.35386e-05	0.00453751
1107.9	-6.7113e-06	-0.315054
1107.85	5.41344e-05	0.419976
1107.8	9.82062e-05	0.244264
1107.74	3.85641e-05	-0.0125677
993.041	-7.80056e-05	-0.914844
992.981	-6.69614e-05	-0.825352
992.91	9.20689e-05	0.574243
992.846	0.000239554	0.942529
992.783	0.000115344	0.963372
992.733	8.90591e-05	0.198822
992.68	7.85974e-05	0.13773
992.636	7.45458e-05	0.137145
992.574	2.55856e-05	-0.197166
992.524	2.52241e-05	-0.174801
992.474	-7.62416e-06	-0.601737
992.415	-4.07807e-05	-0.791874
992.363	-5.2415e-05	-0.85842
992.304	-5.33251e-05	-0.879897
992.247	-5.22479e-05	-0.911003
992.192	-8.08896e-05	-0.955635
876.534	6.73977e-05	0.0460832
876.477	5.6334e-05	-0.00109786
876.421	1.8826e-05	-0.300774
876.367	-1.64631e-05	-0.569952
876.293	-7.33899e-05	-0.817486
876.237	-8.29413e-05	-0.916037
876.187	-8.88822e-05	-0.965558
876.146	-9.12287e-05	-0.987391
876.096	-0.000112974	-0.987002
876.041	-9.96202e-05	-0.937878
875.991	-8.33983e-05	-0.851637
875.934	-6.76186e-05	-0.802509
875.865	-5.95166e-05	-0.771291
875.787	8.5804e-05	0.565472
875.717	3.89274e-05	0.347973
875.65	-4.81417e-05	-0.157638
762.09	-0.000129433	-0.992284
762.041	-0.000109804	-0.945077
761.992	-0.000106572	-0.890216
761.945	-8.93991e-05	-0.812122
761.896	-7.13691e-05	-0.756055
761.84	-5.76341e-05	-0.774536
761.761	-5.22064e-05	-0.826394
761.707	-5.68237e-05	-0.941104
761.657	2.40678e-06	0.222981
761.609	2.37622e-05	0.145009
761.556	5.74467e-05	0.953664
761.48	9.00035e-05	0.973526
761.423	1.90231e-05	0.543816
761.371	2.38836e-05	-0.0302985
761.317	-5.75866e-07	-0.563546
761.251	7.96631e-06	-0.685154
646.788	-6.32882e-05	-0.670257
646.735	-5.71464e-05	-0.729119
646.673	-4.93636e-05	-0.813452
646.61	-6.20124e-05	-0.894828
646.56	-9.26592e-06	-0.593322
646.505	6.88874e-06	0.00829375
646.453	5.92237e-05	0.866824
646.352	0.000102156	0.962469
646.272	8.44917e-06	-0.266493
646.2	-0.000109152	-0.862715
646.147	-0.000130148	-0.956349
646.094	-0.000152132	-0.982763
646.049	-0.000136339	-0.967334
645.993	-0.000109896	-0.878521
645.948	-8.28752e-05	-0.774534
645.891	-8.56726e-05	-0.719756
532.266	0.000114837	0.906446
532.21	-2.61772e-06	0.137419
532.152	-0.000146967	-0.910524
532.091	-9.82623e-05	-0.885982
532.04	-0.000122782	-0.870518
531.99	-9.24699e-05	-0.758885
531.949	-0.000115644	-0.778389
531.899	-7.09928e-05	-0.666275
531.846	-8.11112e-05	-0.675145
531.788	-6.32522e-05	-0.688798
531.734	-5.47457e-05	-0.78506
531.682	-5.09466e-05	-0.909562
531.618	-5.04498e-05	-0.931194
531.562	-5.54984e-05	-0.920442
531.507	-1.14225e-05	-0.560015
531.464	7.23181e-05	0.384498
419.791	-6.06719e-05	-0.661765
419.74	-5.10038e-05	-0.732749
419.683	-4.07148e-05	-0.875709
419.622	-3.74217e-05	-0.946411
419.566	-4.31254e-05	-0.91651
419.514	-4.25552e-05	-0.944736
419.463	-5.475e-05	-0.909938
419.408	1.9653e-05	-0.376171
419.358	9.35028e-05	0.416284
419.307	0.000185095	0.745458
419.274	7.06249e-05	0.549558
419.204	0.000184459	0.889987
419.165	-0.000101168	0.213794
419.108	-0.000602571	-0.903802
419.039	-0.000276088	-0.841312
418.996	-0.000222436	-0.607735
308.365	-2.32247e-05	-0.764185
308.306	-4.04855e-05	-0.917169
308.257	5.20801e-06	-0.367438
308.203	0.00018676	0.930805
308.145	0.000327922	0.951604
308.078	0.000196386	0.793628
308.047	0.000110993	0.623097
307.993	2.46179e-05	0.611582
307.947	-4.49788e-05	0.161639
307.895	-2.00106e-05	-0.498848
307.849	-6.80335e-05	-0.64967
307.793	-4.35611e-05	-0.645221
307.731	-2.03493e-05	-0.763618
307.676	-1.88835e-05	-0.764417
307.635	-1.71329e-05	-0.773523
307.568	-2.03157e-05	-0.760891
187.354	-1.02109e-05	-0.620356
187.28	4.59392e-08	-0.532931
187.217	-1.61979e-05	-0.603496
187.152	0.000122679	0.445368
187.055	0.000335578	0.978449
187.013	0.000268361	0.860397
186.963	0.000394092	0.967911
186.901	-0.000435104	-0.00586533
186.835	-0.000116113	-0.489259
186.788	3.10904e-06	-0.554995
186.739	4.92467e-06	-0.474538
186.656	4.08439e-06	-0.472187
186.597	2.922e-06	-0.560277
186.539	3.08396e-06	-0.554919
186.471	7.80807e-07	-0.544436
186.403	7.1051e-06	-0.336568
54.3567	-1.05051e-05	-0.743746
54.2641	-1.15284e-05	-0.775263
54.1956	-1.49665e-05	-0.764612
54.1182	-1.2615e-05	-0.792918
54.0429	-1.16105e-05	-0.744689
53.9846	-1.50778e-05	-0.775606
53.9214	-1.30981e-05	-0.771114
53.8522	-1.2926e-05	-0.768267
53.7621	-1.71232e-05	-0.763969
53.6942	-1.33394e-05	-0.767586
53.6301	-1.77668e-05	-0.799242
53.5643	-1.34942e-05	-0.782472
53.5026	-1.77788e-05	-0.775058
53.4291	-2.97546e-05	-0.965606
53.3475	-1.52223e-05	-0.772973
53.2524	-2.99245e-05	-0.963786
1109.53	-1.48767e-05	-0.647238
1109.47	-3.15711e-05	-0.796748
1109.42	-4.55384e-05	-0.84811
1109.35	-4.08994e-05	-0.810392
1109.3	-5.34985e-05	-0.84215
1109.24	-6.54904e-05	-0.937645
1109.19	-6.41274e-05	-0.965365
1109.14	-6.65059e-05	-0.981351
1109.09	-6.26808e-05	-0.941895
1109.03	-5.61122e-05	-0.912434
1108.96	-6.69977e-05	-0.902202
1108.9	-1.83212e-05	-0.600242
1108.85	3.15287e-05	-0.133314
1108.78	6.89861e-05	0.221586
1108.73	4.29792e-05	-0.0234583
1108.65	5.15398e-06	-0.459421
993.978	-6.49978e-05	-0.866365
993.901	4.54702e-05	0.748508
993.841	0.000285121	0.940592
993.785	0.000146772	0.929172
993.734	7.08696e-05	0.436457
993.687	7.32081e-05	0.425415
993.632	7.15013e-05	0.0843841
993.582	6.31428e-05	0.0206697
993.499	2.93662e-05	-0.284929
993.417	-4.56315e-05	-0.832199
993.365	-6.18732e-05	-0.833609
993.305	3.03919e-05	-0.675649
993.24	-7.06044e-05	-0.92747
993.197	-9.182e-05	-0.958187
993.142	-8.75847e-05	-0.985203
993.088	-8.18322e-05	-0.965592
877.416	2.72403e-05	-0.252463
877.358	-3.77433e-05	-0.684752
877.29	-6.48703e-05	-0.810009
877.247	-7.07673e-05	-0.827668
877.195	-0.000104107	-0.965716
877.143	-0.000112835	-0.993996
877.091	-0.000125924	-0.96646
877.039	-0.000107404	-0.895642
876.986	-8.84595e-05	-0.831636
876.947	-7.68788e-05	-0.776558
876.889	-6.27205e-05	-0.756142
876.812	1.91216e-05	-0.35967
876.771	6.93878e-05	0.554601
876.705	3.46532e-05	-0.18924
876.643	-4.82523e-06	-0.216463
876.578	8.41894e-05	0.120398
762.994	-0.000126475	-0.859834
762.946	-0.000101639	-0.786393
762.896	-8.0001e-05	-0.722162
762.835	-6.38046e-05	-0.673421
762.771	-5.44954e-05	-0.707184
762.708	-5.40888e-05	-0.878545
762.658	-9.45439e-06	-0.595122
762.61	-1.74193e-05	-0.479208
762.552	8.87922e-06	0.574196
762.473	6.91506e-05	0.36502
762.414	5.80924e-05	0.22509
762.371	3.97753e-05	0.126446
762.321	1.7544e-05	-0.487232
762.253	-5.27787e-05	-0.76726
762.191	-0.000135909	-0.97975
762.139	-0.00015871	-0.991819
647.67	-5.12601e-05	-0.903513
647.605	-5.76624e-05	-0.937193
647.56	3.03298e-05	-0.0790476
647.49	1.15441e-05	0.661297
647.444	8.69165e-06	0.667853
647.38	0.000126129	0.980742
647.328	8.31884e-05	0.953557
647.268	-6.24013e-05	-0.00588226
647.2	-0.000162221	-0.850989
647.14	-0.000171086	-0.965633
647.093	-0.000166204	-0.967934
647.048	-0.00015313	-0.932254
646.99	-0.000128515	-0.866782
646.947	-0.000115863	-0.772214
646.892	-0.000107976	-0.694917
646.839	-8.51695e-05	-0.647165
533.154	-0.000295866	-0.857431
533.089	-0.000250813	-0.970662
533.047	-0.000252504	-0.851075
532.995	-0.00017585	-0.723537
532.944	-0.000123212	-0.636873
532.896	-0.000117621	-0.672414
532.844	-8.04958e-05	-0.613173
532.793	-8.77636e-05	-0.61615
532.743	-6.89914e-05	-0.658623
532.684	-5.75574e-05	-0.721825
532.627	-4.99977e-05	-0.890854
532.565	-4.79385e-05	-0.944628
532.504	-6.91972e-05	-0.888465
532.46	6.40302e-05	0.101059
532.395	0.000106199	0.944429
532.312	0.000121422	0.955413
420.691	-5.61746e-05	-0.668762
420.626	-3.83769e-05	-0.930497
420.569	-3.57049e-05	-0.953745
420.519	-3.75544e-05	-0.934854
420.465	-4.43492e-05	-0.916479
420.402	-5.19689e-05	-0.944236
420.356	4.2017e-05	-0.129152
420.307	0.000129027	0.84682
420.272	0.000116123	0.862949
420.193	-0.000116895	-0.41434
420.108	-0.000193096	-0.812709
420.042	-0.000170992	-0.75773
419.998	-6.55652e-05	-0.613566
419.943	-6.14547e-05	-0.535519
419.899	-5.14102e-05	-0.478019
419.845	-8.56312e-05	-0.653851
309.257	1.84826e-05	-0.0671084
309.189	0.000292147	0.827394
309.099	-2.121e-05	0.487256
309.043	9.85623e-05	0.485612
308.998	0.000113432	0.607488
308.944	0.000103723	0.760432
308.895	-6.31101e-05	0.346218
308.845	-1.90056e-05	-0.139656
308.799	-0.000101795	-0.509415
308.739	-3.82129e-05	-0.699182
308.68	-1.75892e-05	-0.778271
308.634	-1.76045e-05	-0.760929
308.583	-1.90309e-05	-0.753115
308.521	-1.8134e-05	-0.757932
308.471	-2.07438e-05	-0.7521
308.415	-1.96627e-05	-0.763399
188.358	7.30131e-06	-0.336568
188.294	1.38368e-06	-0.551029
188.221	2.95022e-06	-0.549913
188.147	-5.69545e-05	-0.827421
188.04	0.000297489	0.934775
187.998	0.000174394	0.951075
187.937	0.000155899	0.96495
187.894	-4.77961e-05	-0.726971
187.846	1.03136e-07	-0.491309
187.756	6.98315e-06	-0.336568
187.698	2.92061e-06	-0.564854
187.636	8.68585e-06	-0.336568
187.591	7.46502e-06	-0.336568
187.522	7.49173e-06	-0.336568
187.46	7.62389e-06	-0.336568
187.419	3.61467e-06	-0.563701
55.4653	-1.44202e-05	-0.758922
55.3941	-1.10353e-05	-0.748793
55.3323	-1.37848e-05	-0.768624
55.2612	-1.1837e-05	-0.786775
55.2063	-1.19235e-05	-0.746471
55.1127	-1.38757e-05	-0.755396
55.0477	-1.28993e-05	-0.743729
54.9892	5.7882e-05	-0.0659319
54.9125	-1.33571e-05	-0.763551
54.8578	-1.38227e-05	-0.761968
54.7733	-1.29362e-05	-0.760232
54.7021	-1.38284e-05	-0.758195
54.6122	-1.39829e-05	-0.784731
54.5444	-1.14026e-05	-0.749355
54.4863	-1.41358e-05	-0.771921
54.4151	-1.04091e-05	-0.767328
1110.47	-3.68346e-05	-0.823989
1110.41	-3.66973e-05	-0.838242
1110.35	-3.00589e-05	-0.834088
1110.3	-4.76784e-05	-0.849286
1110.24	-5.84871e-05	-0.927124
1110.2	-6.17714e-05	-0.962519
1110.14	-5.92954e-05	-0.979717
1110.09	-5.81062e-05	-0.958255
1110.02	-5.63614e-05	-0.902808
1109.95	-5.43143e-06	-0.548842
1109.91	9.12777e-06	-0.14814
1109.85	8.55876e-05	0.157247
1109.79	9.07287e-05	0.257705
1109.74	9.23851e-05	0.253018
1109.65	7.45377e-06	-0.46176
1109.58	-9.44277e-06	-0.579389
994.839	0.000220392	0.938444
994.787	0.00012517	0.919447
994.73	8.33086e-05	0.18267
994.69	7.29618e-05	0.117255
994.628	3.94468e-05	-0.113711
994.576	8.1114e-06	-0.484787
994.523	2.92341e-05	-0.187926
994.471	2.40882e-05	-0.229897
994.417	-4.24256e-05	-0.810592
994.357	-4.72964e-05	-0.824767
994.309	-2.75592e-05	-0.763448
994.243	-5.56871e-05	-0.91204
994.188	-7.90638e-05	-0.956826
994.146	-8.35143e-05	-0.985003
994.088	-7.89135e-05	-0.975937
994.035	-6.91023e-05	-0.923001
878.292	-4.98537e-05	-0.835426
878.241	-7.00894e-05	-0.879348
878.19	-8.8363e-05	-0.958483
878.138	-9.00535e-05	-0.989422
878.087	-0.000106105	-0.97751
878.047	-9.99236e-05	-0.933449
877.994	-8.38969e-05	-0.843362
877.938	-7.00615e-05	-0.79981
877.875	-5.78608e-05	-0.76956
877.803	6.19543e-05	0.147653
877.755	5.56167e-05	0.720294
877.719	6.41987e-05	0.871352
877.653	-1.32339e-05	0.238279
877.59	7.21669e-05	0.395111
877.532	7.07067e-05	0.344495
877.475	6.32176e-05	-0.0113521
763.895	-6.9739e-05	-0.751639
763.833	-5.49783e-05	-0.744209
763.767	-5.03242e-05	-0.809219
763.708	-5.87602e-05	-0.908035
763.659	3.34236e-05	-0.109414
763.61	4.01981e-05	0.234272
763.555	8.47269e-05	0.968055
763.478	3.62758e-05	0.621871
763.42	2.08882e-05	0.557909
763.374	9.48897e-05	0.384368
763.319	-3.05575e-05	-0.422968
763.252	-7.54132e-05	-0.82383
763.19	-0.000167194	-0.981799
763.139	-0.000202701	-0.968626
763.091	-0.000150223	-0.990629
763.041	-0.000128645	-0.939925
648.606	-5.00408e-05	-0.924497
648.56	-1.38443e-05	-0.608668
648.505	-2.65143e-05	0.121937
648.453	7.6253e-05	0.864826
648.347	9.2579e-05	0.94882
648.272	-4.19705e-05	-0.0543655
648.202	-8.61546e-05	-0.850917
648.142	-0.000113854	-0.940043
648.092	-0.000128291	-0.964034
648.048	-0.000142734	-0.964693
647.991	-0.000115559	-0.879665
647.946	-8.92946e-05	-0.784261
647.891	-8.75099e-05	-0.718212
647.842	-6.66553e-05	-0.696631
647.786	-5.49531e-05	-0.741422
647.729	-5.20713e-05	-0.809813
534.044	-0.000129973	-0.894357
533.995	-0.000112067	-0.785776
533.945	-0.000103015	-0.76003
533.893	-0.000108203	-0.72093
533.843	-7.9315e-05	-0.678036
533.79	-6.26164e-05	-0.685849
533.727	-5.34218e-05	-0.800627
533.667	-5.14388e-05	-0.869037
533.616	-4.91277e-05	-0.943978
533.563	-5.66511e-05	-0.919492
533.501	-1.15012e-05	-0.309418
533.451	6.89291e-05	0.91329
533.41	0.000183529	0.935284
533.351	0.000191313	0.846921
533.292	-0.000245008	0.0498896
533.216	-0.000106578	-0.340052
421.565	-4.29204e-05	-0.95914
421.514	-4.95222e-05	-0.935758
421.464	-5.22999e-05	-0.935536
421.404	1.91837e-05	-0.391609
421.359	0.000142191	0.88923
421.292	7.64646e-05	0.705339
421.232	0.000131448	0.698224
421.16	-0.000339443	-0.842466
421.111	-0.000435344	-0.92407
421.045	-0.000409628	-0.680215
420.99	-0.000209186	-0.545498
420.946	-0.000178687	-0.248178
420.892	-8.42037e-05	-0.497057
420.845	-0.000106791	-0.506399
420.793	-0.000107026	-0.586989
420.748	-8.35355e-05	-0.56501
310.123	0.000319808	0.959122
310.06	0.000154989	0.708017
309.996	9.09901e-05	0.723066
309.943	2.25515e-05	0.0704179
309.892	6.44775e-06	-0.143232
309.844	-6.63496e-05	-0.62032
309.791	-4.63961e-05	-0.655931
309.736	-1.81463e-05	-0.774491
309.673	-1.82102e-05	-0.776444
309.621	-2.27599e-05	-0.733055
309.571	-1.85847e-05	-0.76862
309.522	-2.59141e-05	-0.682458
309.468	-2.58311e-05	-0.735747
309.416	-4.13344e-05	-0.891311
309.359	-5.3944e-05	-0.827884
309.312	8.45947e-06	-0.369625
189.331	-1.35763e-05	-0.759161
189.268	-1.56382e-05	-0.77358
189.219	-1.89163e-05	-0.786935
189.172	2.54275e-05	-0.245867
189.102	8.21602e-06	-0.40738
189.032	0.000332999	0.893793
188.98	0.000547708	0.958214
188.935	0.000226272	0.960252
188.897	-8.35015e-05	0.239883
188.832	-9.83289e-05	-0.505045
188.75	3.41963e-06	-0.559927
188.684	7.28557e-06	-0.336568
188.63	6.92065e-06	-0.336568
188.564	7.39173e-06	-0.336568
188.497	3.29286e-06	-0.549364
188.425	6.26642e-06	-0.471179
56.5998	-1.23621e-05	-0.762636
56.5253	-1.21405e-05	-0.770921
56.463	-9.92013e-06	-0.731141
56.4113	-1.02614e-05	-0.761607
56.3231	-1.19941e-05	-0.758823
56.248	-1.0573e-05	-0.735274
56.1732	-1.40931e-05	-0.784198
56.093	-1.04141e-05	-0.734993
56.0282	-1.13799e-05	-0.766432
55.9611	9.42967e-05	0.631537
55.9013	-9.54854e-06	-0.738905
55.8076	-1.12695e-05	-0.764005
55.7512	-6.82078e-06	-0.717025
55.6911	-1.37136e-05	-0.795722
55.6132	-1.1476e-05	-0.769632
55.5539	-1.1379e-05	-0.753439
1111.35	-5.27304e-05	-0.859767
1111.29	-7.11298e-05	-0.903696
1111.24	-6.56355e-05	-0.933203
1111.18	-5.94527e-05	-0.962491
1111.14	-6.33296e-05	-0.978897
1111.09	-6.09825e-05	-0.962009
1111.03	-5.62298e-05	-0.905107
1110.96	-7.30836e-06	-0.589255
1110.91	-2.48385e-05	-0.676878
1110.85	6.99463e-05	0.189079
1110.79	7.49801e-05	0.241776
1110.73	8.07281e-06	-0.434019
1110.68	5.1097e-06	-0.475211
1110.62	1.55276e-06	-0.499629
1110.58	5.06495e-06	-0.477961
1110.52	-2.23368e-05	-0.695972
995.801	0.000143216	0.919992
995.737	5.80647e-05	0.40779
995.686	7.46852e-05	0.398505
995.637	6.0149e-05	0.03803
995.55	5.7199e-05	-0.00197941
995.473	-3.06565e-05	-0.714249
995.408	-5.69566e-05	-0.847674
995.341	-4.89327e-05	-0.738232
995.291	-5.19012e-05	-0.804486
995.246	-6.94198e-05	-0.907671
995.194	-6.18447e-05	-0.960549
995.135	-8.98572e-05	-0.98784
995.095	-8.73073e-05	-0.978996
995.039	-7.75082e-05	-0.903297
994.981	-6.72702e-05	-0.834753
994.908	5.87308e-05	0.0951063
879.236	-7.25875e-05	-0.873413
879.186	-0.000105928	-0.965338
879.148	-0.000117387	-0.994712
879.096	-0.000134124	-0.958453
879.043	-0.000112292	-0.895456
878.992	-8.89098e-05	-0.846565
878.938	-7.32484e-05	-0.761375
878.877	-6.15736e-05	-0.763779
878.817	-5.84365e-05	-0.765358
878.762	6.1619e-05	0.5364
878.718	3.42482e-05	0.398026
878.648	4.60966e-05	0.122604
878.58	7.51648e-05	0.43584
878.499	7.40798e-05	0.10049
878.429	1.46904e-05	-0.327382
878.374	7.90112e-06	-0.452381
764.712	-5.12833e-05	-0.802126
764.66	-4.23532e-06	-0.611463
764.611	6.85965e-06	-0.33233
764.566	6.52565e-05	0.328726
764.52	7.51532e-05	0.37326
764.471	6.92719e-05	0.36184
764.418	1.196e-05	0.603164
764.37	5.2861e-05	-0.147397
764.324	7.08691e-06	-0.445128
764.255	-4.78309e-05	-0.843804
764.182	-0.000127582	-0.982397
764.141	-0.000146487	-0.994833
764.091	-0.000122969	-0.991349
764.043	-0.000102822	-0.946258
763.993	-0.000110509	-0.880774
763.946	-8.91151e-05	-0.812571
649.505	6.41859e-05	0.944281
649.455	5.21725e-05	0.782641
649.372	0.000117855	0.982822
649.321	9.50848e-05	0.942728
649.272	1.17271e-05	0.142016
649.196	-0.000168109	-0.883589
649.146	-0.000187217	-0.921131
649.093	-0.000153713	-0.971806
649.048	-0.000134614	-0.899253
648.993	-0.000143405	-0.856401
648.948	-0.000114891	-0.752529
648.891	-0.000106599	-0.682467
648.847	-8.44987e-05	-0.657584
648.784	-6.36584e-05	-0.669439
648.735	-5.80168e-05	-0.69181
648.682	-4.98316e-05	-0.806817
534.944	-0.000122181	-0.635067
534.893	-0.000111417	-0.669204
534.842	-0.000110785	-0.635099
534.788	-8.41863e-05	-0.62256
534.736	-6.83167e-05	-0.646524
534.68	-5.77399e-05	-0.736792
534.625	-5.19989e-05	-0.878317
534.567	-5.00805e-05	-0.892616
534.5	-8.04022e-05	-0.905317
534.46	5.6849e-05	0.445175
534.397	0.000162698	0.912479
534.33	0.000113785	0.885918
534.288	3.14726e-05	0.687987
534.218	-1.63704e-05	0.164439
534.154	-0.000157453	-0.857327
534.095	-0.000153162	-0.925291
422.522	-4.42177e-05	-0.933868
422.464	-4.3595e-05	-0.950937
422.412	-5.07794e-05	-0.949445
422.355	7.39342e-05	0.372327
422.292	0.000108323	0.861682
422.189	-3.6326e-05	-0.17588
422.108	-0.000137288	-0.732135
422.048	-0.00018139	-0.739842
421.994	-6.56289e-05	-0.63954
421.941	-3.38654e-05	-0.427396
421.896	-4.74088e-05	-0.481815
421.841	-8.17388e-05	-0.661441
421.794	-6.4536e-05	-0.667482
421.737	-5.16838e-05	-0.72307
421.686	-4.36537e-05	-0.891187
421.621	-4.13398e-05	-0.94276
310.937	-9.21045e-05	-0.204683
310.896	-7.84179e-05	0.212237
310.842	-4.68831e-05	-0.265909
310.797	-6.88985e-05	-0.541659
310.733	-3.42944e-05	-0.875196
310.692	-2.2947e-05	-0.748257
310.612	-1.81951e-05	-0.774959
310.568	-1.89614e-05	-0.765055
310.518	-1.70825e-05	-0.794652
310.471	-2.14491e-05	-0.733819
310.421	-2.14712e-05	-0.76601
310.362	-2.58855e-05	-0.731615
310.315	-4.69212e-05	-0.849125
310.264	3.13139e-06	-0.4315
310.205	5.94924e-05	0.830468
310.165	0.000365898	0.927649
190.405	1.82415e-06	-0.559367
190.291	-1.60325e-05	-0.454386
190.215	-1.6842e-05	-0.787899
190.172	-4.29062e-05	-0.84205
190.116	-5.14869e-05	-0.886764
190.037	0.000300771	0.957224
189.994	0.000221711	0.989536
189.946	0.000185579	0.952275
189.894	-5.96851e-05	-0.846725
189.802	-1.41851e-06	-0.73575
189.71	-2.22286e-06	-0.726323
189.658	-2.76752e-05	-0.921611
189.582	-1.12988e-05	-0.611616
189.525	-9.66109e-07	-0.722645
189.472	1.84873e-07	-0.631493
189.389	-3.20895e-05	-0.929612
57.7128	-1.59301e-05	-0.782732
57.6421	-1.37034e-05	-0.776338
57.5792	-2.88112e-05	-0.962245
57.5333	-2.87525e-05	-0.96688
57.4528	-2.3933e-05	-0.931119
57.3639	-3.09246e-05	-0.975103
57.2935	-1.66946e-05	-0.759539
57.2329	-1.5235e-05	-0.796332
57.1638	-1.29215e-05	-0.789279
57.1048	-1.24807e-05	-0.740716
57.0105	-1.27381e-05	-0.764352
56.9681	0.000393341	0.979264
56.8628	-1.5152e-05	-0.787109
56.8063	-8.34069e-06	-0.751753
56.7579	-1.34458e-05	-0.737546
56.6672	-1.19314e-05	-0.768482
1112.25	-5.70903e-05	-0.917446
1112.19	-6.45663e-05	-0.976394
1112.14	-5.90512e-05	-0.978769
1112.08	-5.85302e-05	-0.951487
1112.02	-5.78065e-05	-0.88904
1111.96	-7.31434e-05	-0.911315
1111.9	-8.63345e-06	-0.511654
1111.85	9.11781e-05	0.186622
1111.79	6.77138e-05	0.494769
1111.73	6.7255e-06	0.295218
1111.68	1.75977e-05	-0.387666
1111.62	-1.60727e-05	-0.598727
1111.57	-1.64662e-05	-0.635133
1111.52	-2.40782e-05	-0.715438
1111.47	-2.76103e-05	-0.766446
1111.41	-4.64801e-05	-0.83711
996.728	5.14405e-05	0.391223
996.686	3.766e-05	0.405408
996.63	1.44962e-05	-0.438043
996.579	-6.79787e-06	-0.558614
996.496	-1.70546e-05	-0.637307
996.421	-4.97692e-05	-0.850845
996.341	-6.13814e-05	-0.799551
996.296	-5.21869e-05	-0.832067
996.238	-5.57379e-05	-0.920758
996.198	-7.64047e-05	-0.949361
996.142	-8.3347e-05	-0.987317
996.086	-7.79296e-05	-0.972521
996.04	-7.13281e-05	-0.9296
995.978	-6.64765e-05	-0.850573
995.914	4.99419e-06	-0.497974
995.856	0.000140999	0.922487
880.142	-9.17586e-05	-0.989189
880.093	-0.000107393	-0.975094
880.04	-9.81297e-05	-0.920183
879.985	-8.22415e-05	-0.843334
879.929	-6.69136e-05	-0.77964
879.885	-5.81006e-05	-0.778454
879.812	2.14988e-05	-0.319595
879.757	8.78817e-05	0.517537
879.713	3.81185e-05	0.74447
879.672	7.55906e-05	0.247078
879.604	6.31327e-05	0.331269
879.529	5.41712e-05	0.335484
879.481	6.82344e-05	0.00325841
879.423	4.50198e-05	-0.151876
879.371	-2.03678e-05	-0.575968
879.291	-6.67688e-05	-0.835417
765.662	-1.2634e-05	-0.628064
765.603	2.74119e-05	0.624333
765.548	0.000120638	0.982802
765.488	0.00010002	0.965743
765.428	2.45439e-05	0.587331
765.35	3.4903e-06	-0.240373
765.242	-8.24714e-05	-0.871468
765.187	-0.000122847	-0.938273
765.141	-0.00015676	-0.993009
765.094	-0.000151091	-0.987644
765.045	-0.00012571	-0.944712
764.996	-0.000127983	-0.874126
764.947	-0.000100379	-0.781085
764.887	-7.56584e-05	-0.692698
764.836	-6.23747e-05	-0.686133
764.778	-5.60378e-05	-0.684279
650.366	0.000102687	0.971201
650.319	4.33874e-05	0.482297
650.269	-3.29193e-05	-0.12561
650.198	-0.000106488	-0.874064
650.138	-0.000118987	-0.942996
650.094	-0.000125251	-0.955268
650.038	-0.000130513	-0.948197
649.992	-0.000112018	-0.872121
649.946	-0.000113336	-0.804926
649.894	-8.53513e-05	-0.732406
649.848	-6.73224e-05	-0.699414
649.789	-5.52217e-05	-0.711062
649.734	-5.12457e-05	-0.798995
649.677	-4.60064e-05	-0.912373
649.607	-5.71465e-05	-0.940836
649.561	2.29689e-05	0.315621
535.841	-8.23569e-05	-0.668806
535.78	-6.13427e-05	-0.715474
535.733	-5.43284e-05	-0.816496
535.672	-4.8256e-05	-0.901158
535.617	-5.06501e-05	-0.919692
535.558	-5.61979e-05	-0.894005
535.51	-6.74849e-06	-0.519539
535.436	0.000253069	0.96721
535.39	0.000158062	0.970986
535.335	0.000175332	0.961444
535.28	7.10703e-05	0.896589
535.215	-0.000175659	-0.45896
535.156	-0.000281728	-0.848856
535.095	-0.000241884	-0.976461
535.042	-0.000255078	-0.864519
534.995	-0.000200831	-0.742921
423.355	0.000198685	0.940053
423.307	7.42962e-05	0.900251
423.274	0.0001041	0.801956
423.219	0.00016347	0.83449
423.155	-0.00016128	-0.265401
423.105	-0.00192301	-0.935909
423.043	-0.000307401	-0.764514
423	-0.000166828	-0.537243
422.944	-0.000153325	-0.324841
422.892	-7.88185e-05	-0.449061
422.847	-0.000118887	-0.616657
422.792	-0.000107486	-0.650447
422.745	-8.65394e-05	-0.655473
422.685	-6.22268e-05	-0.793727
422.637	-4.50725e-05	-0.938354
422.576	-3.94066e-05	-0.966512
311.898	-1.78778e-05	-0.295727
311.844	-7.28013e-05	-0.607128
311.795	-5.93046e-05	-0.519358
311.736	-1.54599e-05	-0.67805
311.677	-1.49706e-05	-0.675392
311.627	-2.10212e-05	-0.73135
311.545	-1.97472e-05	-0.755492
311.464	-2.37064e-05	-0.724664
311.415	-3.78602e-05	-0.874689
311.364	-3.09531e-05	-0.729684
311.307	-5.13567e-05	-0.867507
311.255	-5.7474e-05	-0.654458
311.201	0.000444199	0.979805
311.118	0.000396893	0.680413
311.064	4.3822e-05	0.367807
311.012	0.000115737	0.435543
191.424	7.09595e-06	-0.336568
191.363	4.46321e-06	-0.47164
191.309	-1.46087e-05	-0.600682
191.272	-1.19354e-05	-0.619035
191.185	-4.72598e-05	-0.808611
191.109	1.44891e-06	-0.49143
191.051	0.000176092	0.91382
191.008	0.000329662	0.908217
190.951	0.000612868	0.975584
190.894	0.000238806	0.916734
190.829	-5.09703e-05	-0.517749
190.744	1.54722e-06	-0.562383
190.686	8.88088e-06	-0.336568
190.629	6.00435e-06	-0.471659
190.571	6.4104e-06	-0.336568
190.486	-1.28805e-06	-0.70767
58.8552	-1.0025e-05	-0.721679
58.7648	-1.2959e-05	-0.775686
58.701	-1.12026e-05	-0.752578
58.6265	-1.30851e-05	-0.780713
58.5602	-1.11664e-05	-0.747705
58.505	-9.16025e-06	-0.747529
58.4076	-1.31103e-05	-0.767996
58.3467	-1.26816e-05	-0.76361
58.2727	-1.42148e-05	-0.802145
58.2143	-1.19518e-05	-0.752033
58.1548	-1.12068e-05	-0.751404
58.0602	-1.67102e-05	-0.792812
57.9906	-1.32238e-05	-0.761973
57.936	-1.68707e-05	-0.796171
57.8668	-1.12099e-05	-0.757386
57.8038	-1.25063e-05	-0.7582
1113.19	-6.54893e-05	-0.966736
1113.13	-6.59865e-05	-0.982981
1113.08	-6.22364e-05	-0.957269
1113.02	-5.93185e-05	-0.898921
1112.97	-6.62087e-05	-0.894729
1112.91	-2.87571e-05	-0.655504
1112.85	7.22549e-05	0.18827
1112.78	5.24142e-05	0.036603
1112.73	4.30778e-05	-0.00610061
1112.65	-5.88882e-06	-0.546933
1112.58	-1.99803e-05	-0.633607
1112.52	-2.51592e-05	-0.733783
1112.47	-3.02084e-05	-0.777921
1112.41	-4.50288e-05	-0.844541
1112.35	-3.86902e-05	-0.876163
1112.29	-6.08994e-05	-0.89841
997.638	7.56157e-05	0.0807169
997.576	1.91605e-05	-0.223822
997.527	2.45248e-05	-0.218758
997.475	-3.22046e-05	-0.700754
997.418	-4.63101e-05	-0.807704
997.343	-6.63385e-05	-0.82815
997.286	-5.82357e-05	-0.860697
997.246	-6.63629e-05	-0.917489
997.191	-8.49629e-05	-0.957803
997.135	-9.52981e-05	-0.983875
997.094	-8.4812e-05	-0.959145
997.036	-7.45159e-05	-0.906333
996.987	-6.86e-05	-0.811187
996.91	-5.97939e-05	-0.825587
996.861	9.52256e-05	0.564882
996.799	0.00011941	0.93439
881.038	-0.000105823	-0.906587
880.985	-9.18575e-05	-0.831864
880.941	-7.68674e-05	-0.78243
880.881	-6.178e-05	-0.740573
880.814	-5.74639e-05	-0.766278
880.755	3.04183e-05	-0.0701315
880.709	2.15834e-05	0.229791
880.647	3.44088e-05	0.143882
880.584	6.8616e-05	0.386419
880.536	8.01524e-05	0.102216
880.476	7.44068e-05	0.0513257
880.421	3.00685e-05	-0.187145
880.368	-2.94561e-05	-0.654785
880.291	-6.20668e-05	-0.882926
880.245	-6.69991e-05	-0.90751
880.195	-8.30468e-05	-0.950467
766.568	4.82112e-06	0.664298
766.502	3.2062e-05	0.663515
766.426	7.31715e-05	0.304351
766.372	6.2933e-05	0.197549
766.318	1.22355e-05	-0.484302
766.245	-5.56408e-05	-0.865868
766.189	-0.000115214	-0.954543
766.144	-0.000122472	-0.986584
766.096	-0.00012194	-0.991941
766.047	-0.000100388	-0.951665
765.985	-0.000105214	-0.871055
765.938	-8.56446e-05	-0.801874
765.888	-6.89613e-05	-0.767818
765.834	-5.63512e-05	-0.745649
765.776	-5.12446e-05	-0.808823
765.713	-5.50554e-05	-0.907296
651.193	-0.000138528	-0.831028
651.141	-0.000125189	-0.926454
651.096	-0.000147632	-0.964521
651.04	-0.000162973	-0.950727
650.995	-0.000146524	-0.876857
650.941	-0.000112221	-0.725843
650.895	-0.000104894	-0.690233
650.837	-7.87985e-05	-0.659975
650.789	-6.35848e-05	-0.662011
650.735	-5.53558e-05	-0.714883
650.679	-4.91965e-05	-0.808028
650.608	-5.44759e-05	-0.900538
650.551	3.33543e-05	-0.0536833
650.506	9.51824e-06	0.608498
650.46	6.15766e-05	0.809553
650.422	0.000110186	0.9277
536.738	-6.63275e-05	-0.651577
536.681	-5.38911e-05	-0.752628
536.621	-5.00994e-05	-0.824695
536.562	-4.44452e-05	-0.952606
536.5	-7.15651e-05	-0.902881
536.443	0.00017523	0.97362
536.381	0.000128463	0.981936
536.33	0.000150056	0.990218
536.264	0.000116656	0.907906
536.222	-4.95374e-05	0.0315681
536.158	-0.000145232	-0.836929
536.095	-0.000156622	-0.902012
536.045	-0.000121992	-0.863673
535.994	-0.000137514	-0.827434
535.944	-0.000103468	-0.76096
535.893	-7.59966e-05	-0.662537
424.268	0.000126489	0.9021
424.208	0.000182413	0.855691
424.17	2.01046e-05	0.442708
424.107	-0.000588865	-0.936683
424.04	-0.000172597	-0.71937
423.997	-0.000105505	-0.403823
423.942	-4.25226e-05	-0.459543
423.896	-6.32009e-05	-0.496942
423.831	-8.59732e-05	-0.68767
423.798	-6.6464e-05	-0.724091
423.731	-5.52923e-05	-0.756333
423.65	-4.99911e-05	-0.90658
423.566	-4.07681e-05	-0.970318
423.514	-5.07272e-05	-0.953066
423.466	-5.56127e-05	-0.944521
423.405	-7.28639e-05	-0.957291
312.887	-9.62016e-05	-0.285534
312.847	-0.000103146	-0.536137
312.793	-6.42721e-05	-0.570436
312.737	-3.86162e-05	-0.840659
312.657	-1.98875e-05	-0.770461
312.551	-1.77694e-05	-0.784861
312.461	-1.78068e-05	-0.637342
312.418	-3.77436e-05	-0.823657
312.369	-2.16221e-05	-0.745604
312.31	-4.31244e-05	-0.862619
312.273	-3.79774e-06	-0.453422
312.19	0.000263984	0.985419
312.099	0.000130295	0.944757
312.045	0.000128575	0.720587
311.997	6.67318e-05	0.662569
311.944	1.60066e-05	-0.221097
192.406	2.27961e-06	-0.554322
192.327	3.26999e-06	-0.567395
192.279	4.87421e-06	-0.474366
192.221	-1.48674e-05	-0.562078
192.159	-3.78291e-05	-0.867585
192.102	-5.95584e-06	-0.59642
192.054	0.000110476	0.73885
192.012	0.000436691	0.96938
191.943	0.000106161	0.288978
191.887	-6.17045e-05	-0.637852
191.803	6.41291e-06	-0.473193
191.728	7.79171e-06	-0.336568
191.676	6.67152e-06	-0.336568
191.6	7.63436e-06	-0.336568
191.549	6.05295e-07	-0.724767
191.495	7.92895e-06	-0.336568
59.9616	-1.05243e-05	-0.756602
59.9042	-1.05245e-05	-0.735316
59.8189	-1.1214e-05	-0.798112
59.7473	-1.22531e-05	-0.763798
59.6692	-1.40696e-05	-0.77798
59.6107	-1.31084e-05	-0.751907
59.5568	-1.30549e-05	-0.747336
59.4605	-1.10175e-05	-0.762185
59.3972	-9.97083e-06	-0.756621
59.3144	-1.29641e-05	-0.773926
59.256	-9.47945e-06	-0.738685
59.2045	-1.03747e-05	-0.746776
59.115	-1.41057e-05	-0.756289
59.0518	-9.20496e-06	-0.738135
58.9649	-3.43821e-05	-0.947516
58.9079	-1.15734e-05	-0.750379
1114.08	-5.87352e-05	-0.97288
1114.02	-5.69553e-05	-0.915008
1113.95	-1.46169e-05	-0.631176
1113.91	-1.9276e-05	-0.587288
1113.85	5.22199e-05	0.432951
1113.79	9.12569e-05	0.255308
1113.74	1.21825e-05	-0.438953
1113.68	-5.33709e-06	-0.522072
1113.63	3.61368e-07	-0.506288
1113.58	-1.02611e-05	-0.588123
1113.52	-2.75746e-05	-0.741929
1113.46	-4.03174e-05	-0.840808
1113.4	-4.37907e-05	-0.79818
1113.35	-4.12428e-05	-0.766153
1113.3	-4.08849e-05	-0.869827
1113.24	-6.19781e-05	-0.926993
998.519	-2.97273e-06	-0.543154
998.474	-1.40435e-05	-0.61688
998.422	-5.59749e-05	-0.851788
998.342	-5.2261e-05	-0.853739
998.29	-5.17299e-05	-0.886367
998.238	-5.35574e-05	-0.918305
998.197	-7.72478e-05	-0.950945
998.14	-8.27585e-05	-0.987719
998.084	-7.79073e-05	-0.963172
998.042	-7.84001e-05	-0.911617
997.971	-6.20684e-05	-0.839486
997.914	-6.12268e-05	-0.842956
997.854	3.46698e-05	0.383913
997.8	5.93549e-05	0.9263
997.737	5.89801e-05	0.398666
997.683	8.60719e-05	0.104847
881.932	-6.96141e-05	-0.817629
881.872	-5.93013e-05	-0.787498
881.806	-6.41075e-05	-0.846268
881.752	-2.11621e-05	-0.652508
881.689	-2.00567e-05	-0.298066
881.638	1.01059e-05	0.579684
881.593	8.32252e-05	0.393447
881.537	6.3025e-05	0.337645
881.473	5.09336e-05	-0.0719782
881.422	2.38882e-05	-0.238266
881.362	-1.06463e-05	-0.576667
881.297	-8.85088e-05	-0.880077
881.243	-9.37149e-05	-0.91129
881.194	-9.12763e-05	-0.949835
881.143	-0.0001077	-0.991607
881.091	-0.000125578	-0.958634
767.417	6.80091e-05	0.260511
767.371	3.73592e-05	0.0552523
767.314	-2.58324e-05	-0.616972
767.245	-9.45738e-05	-0.870856
767.177	-0.000118404	-0.916526
767.148	-0.000130589	-0.964282
767.099	-0.000147951	-0.988325
767.039	-0.000126276	-0.926368
766.99	-9.62166e-05	-0.832141
766.942	-9.57711e-05	-0.767497
766.892	-7.87507e-05	-0.693669
766.84	-6.40106e-05	-0.670328
766.784	-5.44174e-05	-0.703773
766.705	-5.86904e-05	-0.836175
766.653	-1.36591e-05	-0.646098
766.604	4.17065e-05	0.348737
652.1	-0.000135763	-0.965857
652.043	-0.000131572	-0.953162
651.999	-0.000116418	-0.887042
651.943	-0.000111705	-0.790175
651.897	-8.87983e-05	-0.733194
651.837	-6.64305e-05	-0.709491
651.789	-5.456e-05	-0.717484
651.731	-4.77204e-05	-0.821469
651.67	-4.99661e-05	-0.912734
651.609	-5.31174e-05	-0.936709
651.553	1.16288e-05	-0.188297
651.509	-3.67317e-05	0.433978
651.447	-9.54946e-06	0.0701284
651.362	0.000123272	0.975753
651.324	0.000113172	0.937189
651.275	-4.05501e-05	0.113524
537.624	-4.44326e-05	-0.946842
537.563	-4.61933e-05	-0.951299
537.502	9.67933e-06	-0.401552
537.451	0.000206048	0.944231
537.405	0.000264682	0.981267
537.34	0.000165802	0.98582
537.274	0.000144508	0.9534
537.218	-0.000137808	-0.326081
537.152	-0.000282682	-0.87368
537.095	-0.000252012	-0.979727
537.045	-0.00025472	-0.850155
536.995	-0.000178233	-0.769645
536.944	-0.000109265	-0.607487
536.894	-0.000111438	-0.672782
536.842	-0.000109483	-0.634105
536.788	-8.53627e-05	-0.603135
425.111	-0.000578556	-0.92803
425.047	-0.000258572	-0.885285
424.994	-0.000217494	-0.491751
424.94	-0.000166463	-0.36097
424.895	-8.71114e-05	-0.477618
424.836	-0.000118985	-0.599806
424.797	-0.000108172	-0.601176
424.741	-7.59251e-05	-0.624955
424.69	-5.47054e-05	-0.73808
424.632	-3.88968e-05	-0.958912
424.584	-3.88639e-05	-0.949613
424.511	-3.82769e-05	-0.954253
424.466	-4.09363e-05	-0.951355
424.404	-6.10121e-05	-0.905175
424.36	8.99913e-05	0.559367
424.305	0.000114338	0.896916
313.795	-6.16834e-05	-0.558783
313.736	-4.11756e-05	-0.803756
313.675	-1.95297e-05	-0.770613
313.62	-2.02542e-05	-0.776112
313.566	-3.2688e-05	-0.882854
313.521	-1.92113e-05	-0.797111
313.473	-3.71333e-05	-0.916121
313.4	-4.29853e-05	-0.90462
313.305	-5.48414e-05	-0.88215
313.271	-2.91077e-06	-0.52729
313.203	0.000173627	0.982201
313.168	0.000309502	0.939119
313.091	-1.28271e-05	0.1789
313.036	6.45563e-05	0.374444
312.993	5.48645e-05	0.528817
312.936	-0.00010337	-0.134948
193.304	5.39259e-06	-0.474483
193.272	-1.47093e-05	-0.606878
193.206	-2.01961e-05	-0.737449
193.174	-3.58429e-05	-0.94737
193.102	0.000138636	0.988536
193.06	0.000265118	0.963847
193.024	0.000427921	0.933879
192.974	0.00051776	0.9497
192.905	0.000137064	0.879509
192.847	-3.73326e-05	-0.590322
192.75	7.38227e-06	-0.336568
192.702	5.5498e-06	-0.47411
192.653	6.68702e-06	-0.471269
192.58	6.53469e-06	-0.469119
192.532	6.85539e-06	-0.336568
192.462	4.04335e-06	-0.471341
61.0619	-1.06971e-05	-0.771852
61.0073	-7.45182e-06	-0.709567
60.9604	0.000116071	0.426879
60.8584	-1.10662e-05	-0.743521
60.8064	-1.23405e-05	-0.749011
60.7128	-1.28298e-05	-0.785471
60.6491	-1.18266e-05	-0.755111
60.5848	-1.67677e-05	-0.778552
60.5176	-1.13076e-05	-0.747038
60.4522	-1.03734e-05	-0.754844
60.3674	-1.13546e-05	-0.764896
60.2971	-1.07159e-05	-0.73006
60.2354	-1.27118e-05	-0.791732
60.168	-1.33041e-05	-0.745973
60.1047	-1.25809e-05	-0.745391
60.0141	-1.2284e-05	-0.752962
1114.96	-6.83394e-05	-0.895921
1114.9	-1.19918e-05	-0.554566
1114.85	2.41848e-05	-0.113638
1114.79	4.01339e-05	-0.00993338
1114.73	6.49195e-06	-0.457244
1114.67	1.52312e-05	-0.414354
1114.62	-7.76278e-06	-0.563975
1114.57	-1.68031e-06	-0.546017
1114.52	-2.19971e-05	-0.729578
1114.47	-3.75348e-05	-0.803668
1114.41	-4.03575e-05	-0.828266
1114.36	-2.94349e-05	-0.786252
1114.29	-5.27966e-05	-0.883689
1114.24	-5.08905e-05	-0.90914
1114.18	-6.1931e-05	-0.973809
1114.14	-5.83093e-05	-0.984018
999.421	-5.09056e-05	-0.817057
999.362	-5.74096e-05	-0.851213
999.303	-5.60158e-05	-0.866098
999.246	-6.14629e-05	-0.910276
999.191	-6.14319e-05	-0.960931
999.136	-9.56119e-05	-0.983785
999.094	-8.36957e-05	-0.959566
999.038	-7.20149e-05	-0.910839
998.981	-6.96468e-05	-0.822392
998.91	-6.32243e-05	-0.826406
998.861	5.7254e-07	-0.476055
998.793	7.04929e-05	0.477907
998.732	4.51084e-05	-0.0702771
998.685	1.41921e-05	0.252863
998.631	7.37551e-05	0.152932
998.577	-3.74005e-06	-0.505339
882.806	-5.66675e-05	-0.826956
882.751	-2.81976e-05	-0.696918
882.694	-1.25303e-05	-0.241357
882.633	5.58445e-05	0.282078
882.588	8.22352e-05	0.114777
882.531	8.35241e-05	0.124857
882.469	6.83297e-05	0.0470399
882.42	4.0386e-05	-0.180789
882.37	-3.2021e-06	-0.532167
882.295	-6.48537e-05	-0.883167
882.241	-7.09119e-05	-0.911165
882.191	-8.2065e-05	-0.955892
882.141	-8.55095e-05	-0.988931
882.088	-0.000112126	-0.971525
882.036	-9.45619e-05	-0.929872
881.994	-8.31648e-05	-0.856643
768.318	9.8048e-06	-0.447627
768.248	-5.64157e-05	-0.866328
768.183	-0.000110634	-0.946744
768.14	-0.000111995	-0.981443
768.09	-0.000111158	-0.985062
768.042	-0.000107427	-0.930078
767.994	-0.000110267	-0.880156
767.942	-8.77531e-05	-0.79277
767.897	-7.32878e-05	-0.734287
767.836	-6.06504e-05	-0.753611
767.76	-5.41455e-05	-0.813313
767.706	-6.14453e-05	-0.913095
767.656	-4.76987e-05	-0.698956
767.593	7.7021e-05	0.965034
767.526	8.84695e-05	0.955288
767.491	0.000107839	0.98518
652.991	-0.000138526	-0.873718
652.947	-0.00011047	-0.761695
652.89	-0.000101788	-0.70158
652.844	-8.27652e-05	-0.664762
652.784	-6.45924e-05	-0.654347
652.735	-5.87134e-05	-0.722465
652.676	-4.82458e-05	-0.837735
652.604	-5.15103e-05	-0.830871
652.557	-2.61315e-05	-0.715382
652.501	3.56684e-05	0.0668677
652.443	4.31312e-05	0.307509
652.36	0.000103064	0.969639
652.31	3.6796e-05	0.53732
652.271	-9.559e-06	-0.335969
652.2	-8.35379e-05	-0.869831
652.144	-0.000111759	-0.943801
538.504	-5.78713e-05	-0.904422
538.453	0.000159909	0.966553
538.399	0.000142146	0.966956
538.315	0.000151301	0.976492
538.257	7.20058e-05	0.914207
538.216	-1.82375e-05	-0.115877
538.155	-0.000170529	-0.903381
538.098	-0.000161145	-0.883989
538.048	-0.00012652	-0.888143
537.997	-0.000133231	-0.828331
537.947	-0.000109539	-0.785947
537.895	-7.59153e-05	-0.675495
537.845	-7.86232e-05	-0.671396
537.785	-6.0722e-05	-0.669661
537.727	-4.99775e-05	-0.798325
537.67	-4.80566e-05	-0.868429
425.949	-4.38533e-05	-0.454224
425.894	-7.36194e-05	-0.662033
425.84	-8.33488e-05	-0.672086
425.794	-6.11578e-05	-0.671341
425.738	-5.38489e-05	-0.759818
425.684	-4.28235e-05	-0.864483
425.626	-3.58943e-05	-0.960281
425.573	-3.79515e-05	-0.96714
425.523	-4.20579e-05	-0.951877
425.46	-4.67464e-05	-0.963734
425.403	-6.04486e-05	-0.932224
425.356	2.54849e-05	-0.111233
425.302	0.000137929	0.913731
425.259	0.000141806	0.954099
425.208	0.000150159	0.908738
425.162	-4.53118e-05	0.182425
314.631	-2.29092e-05	-0.740065
314.573	-1.65045e-05	-0.798896
314.523	-1.91055e-05	-0.759285
314.466	-2.25217e-05	-0.738377
314.422	-3.39253e-05	-0.900786
314.369	-2.42755e-05	-0.765014
314.304	-4.43646e-05	-0.876587
314.266	-5.64324e-05	-0.88099
314.2	0.000118316	0.901447
314.165	0.000361288	0.953428
314.104	0.000158033	0.888245
314.045	0.000117378	0.712121
313.999	5.95781e-05	0.756554
313.943	3.08502e-05	-0.153579
313.898	2.23523e-05	-0.0314272
313.836	-7.09853e-05	-0.637667
194.41	3.84499e-06	-0.470709
194.366	7.73381e-06	-0.336568
194.304	8.75058e-06	-0.336568
194.219	-1.4792e-05	-0.591019
194.171	-1.72296e-05	-0.58101
194.104	1.52848e-05	-0.419921
194.037	0.000382397	0.983919
193.994	0.000317134	0.939152
193.9	1.77335e-05	0.317192
193.817	2.52287e-06	-0.421831
193.752	8.05767e-06	-0.336568
193.675	6.70662e-06	-0.336568
193.606	6.45388e-06	-0.336568
193.54	5.32086e-06	-0.474541
193.455	3.8446e-06	-0.554816
193.389	4.46179e-06	-0.473184
62.1686	-1.32894e-05	-0.791002
62.1243	-1.1741e-05	-0.786065
62.0538	-1.1996e-05	-0.76066
61.9631	-2.93703e-05	-0.964694
61.8919	-1.29276e-05	-0.77597
61.8256	-2.78996e-05	-0.966415
61.7768	-3.07446e-05	-0.948883
61.6996	-2.50864e-05	-0.937041
61.6089	-2.95015e-05	-0.959293
61.553	-2.27649e-05	-0.916809
61.4828	-2.88754e-05	-0.946746
61.42	-2.70006e-05	-0.945923
61.3509	-1.21923e-05	-0.739431
61.2654	-1.05452e-05	-0.777552
61.1908	-1.21896e-05	-0.756745
61.1413	-1.09422e-05	-0.772259
1115.91	-8.83684e-06	-0.550351
1115.85	7.23133e-05	0.151394
1115.78	8.70788e-05	0.249424
1115.74	3.84342e-05	-0.0358927
1115.68	3.82297e-06	-0.470539
1115.62	4.69114e-06	-0.473237
1115.55	-2.50226e-05	-0.704483
1115.47	-3.31075e-05	-0.811487
1115.41	-4.35066e-05	-0.817605
1115.36	-3.71936e-05	-0.800589
1115.29	-3.6817e-05	-0.873858
1115.23	-6.0973e-05	-0.924654
1115.19	-6.32535e-05	-0.966468
1115.15	-6.64556e-05	-0.983222
1115.09	-6.43188e-05	-0.935592
1115.02	-5.70686e-05	-0.878787
1000.36	-4.85342e-05	-0.860297
1000.3	-4.78917e-05	-0.885552
1000.24	-7.40366e-05	-0.914872
1000.2	-8.33943e-05	-0.959575
1000.14	-7.98822e-05	-0.984389
1000.09	-8.06901e-05	-0.962766
1000.03	-7.13691e-05	-0.916971
999.942	-6.07976e-05	-0.863298
999.856	3.36068e-05	-0.0401477
999.795	1.2329e-05	0.703099
999.738	5.94516e-05	0.403493
999.683	5.57579e-05	0.429282
999.635	6.28363e-05	0.133241
999.578	3.59906e-05	-0.136012
999.525	-1.99466e-05	-0.597835
999.473	6.67774e-06	-0.350381
883.763	2.80932e-05	-0.0841222
883.692	1.10525e-05	-0.0493737
883.638	5.49123e-05	0.315053
883.586	6.78141e-05	0.334686
883.532	6.09026e-05	0.320982
883.447	3.57435e-05	0.213189
883.373	-2.34004e-05	-0.61245
883.296	-4.9654e-05	-0.832488
883.24	-8.83469e-05	-0.903761
883.191	-0.000100764	-0.955477
883.139	-0.000108516	-0.994281
883.086	-0.000124218	-0.966029
883.048	-0.000108376	-0.919414
882.997	-8.96626e-05	-0.843384
882.937	-7.76036e-05	-0.78369
882.881	-6.19012e-05	-0.73086
769.254	-0.000109809	-0.86495
769.21	-0.000139997	-0.864124
769.144	-0.000150871	-0.989573
769.096	-0.000143782	-0.990415
769.047	-0.000122058	-0.929854
768.998	-0.000126176	-0.87225
768.937	-9.58547e-05	-0.748229
768.884	-7.85631e-05	-0.703963
768.84	-6.23997e-05	-0.68688
768.773	-5.47035e-05	-0.728292
768.713	-5.68239e-05	-0.842995
768.66	-3.99592e-05	-0.707486
768.593	2.57014e-05	0.610141
768.5	3.80068e-05	0.643483
768.42	5.9826e-05	0.300845
768.369	4.78392e-05	0.146666
653.939	-0.000113209	-0.78892
653.893	-8.6543e-05	-0.727645
653.836	-6.34487e-05	-0.720151
653.787	-5.69488e-05	-0.741796
653.72	-4.5516e-05	-0.878533
653.671	-4.77061e-05	-0.944713
653.606	-6.47702e-05	-0.93183
653.561	-3.42932e-05	-0.679054
653.507	3.31708e-06	0.729621
653.451	5.03153e-05	0.678017
653.349	9.53084e-05	0.965653
653.274	-4.55316e-05	-0.0454896
653.198	-0.000175794	-0.790817
653.147	-0.000121382	-0.919119
653.091	-0.000161524	-0.976555
653.047	-0.00016363	-0.965116
539.374	0.000183647	0.955954
539.322	0.000204176	0.989006
539.275	0.000109376	0.953408
539.212	-0.000109603	-0.395614
539.152	-0.000264828	-0.86774
539.083	-0.000268482	-0.972118
539.041	-0.000243874	-0.844949
538.99	-0.000157717	-0.769302
538.948	-0.000135949	-0.704713
538.897	-0.000101467	-0.589138
538.846	-0.000111017	-0.639582
538.781	-8.37977e-05	-0.613109
538.745	-7.13537e-05	-0.659607
538.686	-5.68091e-05	-0.68802
538.627	-4.992e-05	-0.869884
538.575	-4.2069e-05	-0.962565
426.793	-0.00010547	-0.589771
426.741	-8.0116e-05	-0.579023
426.69	-5.19011e-05	-0.698915
426.632	-4.41978e-05	-0.877262
426.579	-3.7895e-05	-0.945815
426.527	-3.4449e-05	-0.967864
426.466	-3.93283e-05	-0.953274
426.402	-4.76708e-05	-0.942177
426.356	1.88643e-05	-0.3742
426.302	0.000146322	0.638951
426.259	0.000114366	0.880184
426.203	9.97575e-05	0.830468
426.165	2.39587e-05	0.442754
426.111	-0.000245406	-0.923489
426.048	-0.000147683	-0.724004
425.993	-0.000119242	-0.50505
315.47	-2.02305e-05	-0.767021
315.42	-3.72944e-05	-0.896763
315.363	-3.94583e-05	-0.918057
315.314	-5.19093e-05	-0.902176
315.254	-3.92247e-05	-0.63764
315.207	0.000151491	0.959882
315.17	0.000290601	0.984651
315.117	0.000321328	0.958028
315.053	-0.000230881	-0.417682
314.996	6.92012e-05	0.509324
314.939	2.41249e-07	0.334904
314.895	-0.000117182	-0.0861055
314.841	-9.22871e-05	-0.442007
314.785	-9.04299e-05	-0.499712
314.743	-5.29693e-05	-0.565897
314.683	-1.85788e-05	-0.79039
195.34	5.71343e-06	-0.47399
195.259	-3.97934e-07	-0.527561
195.206	-2.02642e-05	-0.722085
195.161	-2.18932e-05	-0.759651
195.083	0.000322098	0.976983
195.029	0.000347757	0.953726
194.999	0.000282607	0.877677
194.929	6.92284e-05	0.899878
194.885	0.000157293	0.922005
194.845	-2.78664e-05	-0.624384
194.788	6.41273e-06	-0.336568
194.726	6.16252e-06	-0.336568
194.652	7.93525e-06	-0.336568
194.604	3.79143e-06	-0.435508
194.545	7.2739e-06	-0.336568
194.479	6.44381e-06	-0.336568
63.2868	-1.18685e-05	-0.788176
63.2183	-1.14666e-05	-0.752857
63.1504	-1.1353e-05	-0.735613
63.0656	-1.43258e-05	-0.785051
62.9854	5.45362e-05	0.533267
62.9432	-2.77484e-05	-0.952871
62.8698	-1.21657e-05	-0.76437
62.8006	-1.07855e-05	-0.74289
62.7323	-1.21526e-05	-0.773252
62.6618	-1.05066e-05	-0.750103
62.6027	-1.21455e-05	-0.755419
62.5184	-1.35496e-05	-0.77033
62.4428	-1.27765e-05	-0.74896
62.3833	-1.27131e-05	-0.772425
62.3138	-1.11473e-05	-0.781057
62.2492	-1.26566e-05	-0.759338
1116.85	4.02626e-05	-0.0536063
1116.79	4.9829e-05	0.00153947
1116.73	1.42484e-05	-0.41004
1116.68	1.65022e-05	-0.388834
1116.6	4.04756e-06	-0.506861
1116.52	-1.62727e-05	-0.681634
1116.47	-2.83035e-05	-0.805078
1116.41	-3.08389e-05	-0.831403
1116.36	-3.38706e-05	-0.842198
1116.28	-4.86918e-05	-0.880809
1116.24	-5.04352e-05	-0.912623
1116.2	-5.91305e-05	-0.962006
1116.14	-5.83018e-05	-0.983625
1116.09	-6.12572e-05	-0.947745
1116.02	-5.54923e-05	-0.90707
1115.95	-5.75482e-07	-0.557048
1001.31	-6.68589e-05	-0.868208
1001.25	-6.1678e-05	-0.897968
1001.19	-8.82412e-05	-0.964396
1001.14	-8.8512e-05	-0.985023
1001.09	-8.68982e-05	-0.964495
1001.03	-7.06807e-05	-0.91549
1000.95	-6.33284e-05	-0.84506
1000.87	-1.63366e-05	-0.638974
1000.81	7.38105e-05	0.217355
1000.75	5.23753e-05	0.449547
1000.69	6.94149e-05	0.125533
1000.63	8.1064e-06	-0.445761
1000.58	7.26736e-06	-0.461676
1000.52	-1.93133e-05	-0.608914
1000.47	-2.65524e-05	-0.676012
1000.42	-2.55058e-05	-0.757502
884.627	5.35081e-05	0.394163
884.585	7.48875e-05	0.408966
884.523	6.87269e-05	0.055675
884.471	5.31998e-05	-0.0579323
884.422	-1.4692e-06	-0.427424
884.372	-5.0346e-06	-0.542998
884.295	-3.6873e-05	-0.821971
884.235	-7.84342e-05	-0.923998
884.189	-7.93235e-05	-0.952676
884.135	-8.91755e-05	-0.990554
884.099	-0.000111143	-0.981969
884.045	-0.000100691	-0.934786
883.993	-8.2981e-05	-0.852193
883.925	-6.7015e-05	-0.806447
883.869	-5.64142e-05	-0.794554
883.804	1.02463e-05	-0.435833
770.149	-0.0001207	-0.983867
770.088	-0.000107842	-0.984396
770.039	-0.000102277	-0.934718
769.992	-0.000106727	-0.881188
769.942	-8.67774e-05	-0.788258
769.894	-6.98591e-05	-0.748058
769.828	-6.2239e-05	-0.777761
769.754	-5.53928e-05	-0.812192
769.703	-7.19117e-05	-0.914514
769.653	-7.34498e-05	-0.567256
769.597	3.06651e-05	0.89635
769.528	6.78005e-05	0.931027
769.493	8.58405e-05	0.969143
769.44	3.34528e-05	0.602646
769.375	4.49672e-05	0.0796789
769.314	-2.58847e-05	-0.647713
654.842	-8.04403e-05	-0.66083
654.796	-6.52692e-05	-0.658969
654.742	-5.4936e-05	-0.728039
654.673	-5.08251e-05	-0.795071
654.611	-5.13009e-05	-0.694236
654.554	-8.62072e-05	-0.508608
654.516	-4.0402e-05	-0.424771
654.468	7.83583e-05	0.846186
654.421	0.000126202	0.968222
654.345	9.91121e-05	0.955091
654.269	-1.70779e-05	-0.436729
654.202	-0.000120517	-0.85155
654.14	-0.000122222	-0.947919
654.095	-0.000144258	-0.971362
654.039	-0.000139	-0.951296
653.995	-0.000108115	-0.868964
[truncated: 17,950 more rows]
