# Supplementary material for: Towards Better Understanding of Pea Seed Dormancy Using Laser Desorption/Ionization Mass Spectrometry
Source: Int J Mol Sci. 2017 Oct 21;18(10):2196. doi: 10.3390/ijms18102196 (PMC5666877; doi:10.3390/ijms18102196)
Supplement: Supplementary file 1 [file ijms-18-02196-s001.zip › Supplement - Tables EXCEL/Table S3d - S-plot_JI64 and JI92_positive_with matrix_pareto.xlsx]

## Sheet: List1
Mass	CoeffCS[2](Group)	p(corr)[1]P
1114.4	-8.8522e-05	-0.832989
1114.35	-5.9414e-05	-0.86758
1114.29	-6.40008e-05	-0.890767
1114.24	-5.83373e-05	-0.900255
1114.18	-4.54394e-05	-0.886151
1114.14	-4.58995e-05	-0.852532
1114.07	-5.95777e-05	-0.461665
1114.01	-5.11173e-05	0.0807681
1113.95	-7.38121e-05	0.183996
1113.92	-3.63249e-05	0.346844
1113.84	-3.15392e-05	0.364483
1113.79	2.95112e-05	0.496592
1113.74	3.59412e-05	0.535593
1113.69	5.9469e-05	0.630622
1113.64	6.28671e-05	0.710529
1113.58	6.21138e-05	0.753443
998.475	8.10564e-05	0.813415
998.415	-1.51482e-06	-0.451865
998.346	-5.807e-05	-0.835701
998.292	-7.02589e-05	-0.848905
998.239	-6.19475e-05	-0.877327
998.197	-5.22498e-05	-0.819793
998.141	-4.81986e-05	-0.856743
998.084	-3.33255e-05	-0.705296
998.026	-2.93286e-05	-0.581094
997.953	-3.40358e-05	-0.13163
997.909	1.67008e-05	0.616584
997.84	3.43057e-05	0.634835
997.754	-7.1079e-05	0.274065
997.66	-1.89665e-05	0.350526
997.583	5.93948e-05	0.637917
997.529	8.63066e-05	0.802236
880.426	0.000109962	0.833465
880.364	4.89656e-05	-0.202988
880.298	-6.33898e-05	-0.818201
880.249	-6.7756e-05	-0.818212
880.196	-6.39187e-05	-0.82988
880.143	-5.41165e-05	-0.80162
880.093	-3.65443e-05	-0.736483
880.038	-3.43589e-05	-0.642949
879.982	-2.1261e-05	-0.447464
879.926	-2.38931e-05	-0.43863
879.864	-2.51175e-05	-0.0662988
879.809	-3.9108e-07	0.603779
879.758	3.49412e-05	0.5761
879.69	-8.89476e-05	0.237057
879.634	5.93977e-05	0.514695
879.586	2.68495e-05	0.449113
763.486	8.10699e-05	0.525163
763.431	0.000141121	0.835217
763.378	0.00016241	0.881739
763.316	-9.27289e-06	-0.538946
763.257	-0.000156928	-0.831685
763.187	-0.000197171	-0.912696
763.139	-0.000147544	-0.86882
763.091	-4.89799e-05	-0.729877
763.042	-3.95992e-05	-0.574872
762.994	-2.70548e-05	-0.515719
762.944	-2.43436e-05	-0.398303
762.886	-2.01977e-05	-0.268763
762.808	-3.75396e-05	-0.368579
762.76	-2.91171e-05	-0.13527
762.706	-2.67529e-05	0.325548
762.665	-1.60497e-05	0.381874
646.324	0.000181083	0.932434
646.273	0.000136103	0.325017
646.207	-0.000152586	-0.81465
646.149	-8.19505e-05	-0.80497
646.093	-1.1218e-05	-0.606723
646.049	5.18918e-06	-0.420386
645.993	1.49048e-05	-0.145623
645.949	8.98078e-06	-0.147238
645.891	-7.18596e-06	-0.246092
645.838	-9.92195e-06	-0.237779
645.773	-1.08915e-05	-0.367056
645.713	-2.34858e-05	-0.446526
645.651	-1.85456e-05	-0.0357759
645.607	-4.22941e-05	0.285737
645.553	-7.16837e-05	0.340111
645.499	-0.000111229	0.164759
530.366	4.28204e-05	0.663075
530.323	0.000232879	0.948565
530.268	0.000158163	0.774651
530.205	0.000138934	0.0300638
530.147	-9.09772e-06	-0.546835
530.099	5.26376e-05	-0.35071
530.049	7.41161e-05	-0.0675882
529.998	8.48584e-05	0.297468
529.948	5.49506e-05	0.237806
529.895	2.78759e-05	0.13957
529.844	1.7692e-06	-0.168981
529.787	-1.09411e-05	-0.30777
529.727	-2.89703e-06	-0.408008
529.674	-2.66747e-06	-0.346325
529.614	-1.16909e-05	-0.368828
529.561	1.07308e-05	0.058827
417.293	0.000306804	0.970391
417.209	0.000404824	0.977357
417.161	0.000499927	0.696567
417.105	3.08095e-05	-0.547352
417.042	0.0001268	-0.14662
416.997	0.000184594	0.450314
416.943	0.000107729	0.473626
416.899	3.6233e-05	0.264721
416.845	-1.60443e-05	-0.0320158
416.791	-3.315e-05	-0.363667
416.744	-3.13066e-05	-0.486056
416.683	-2.06442e-05	-0.634168
416.631	-2.35597e-05	-0.774821
416.566	-8.64247e-06	-0.54982
416.521	1.13889e-05	-0.00747375
416.463	9.81876e-06	-0.111035
305.793	1.13067e-05	-0.0533027
305.721	1.38846e-05	-0.257852
305.671	1.01279e-05	-0.444908
305.613	-1.15809e-05	-0.561456
305.551	-5.52078e-06	-0.384068
305.476	-6.85802e-06	-0.367358
305.42	1.67181e-06	-0.21469
305.366	2.11109e-05	0.133918
305.306	3.96683e-05	0.713652
305.255	6.67023e-05	0.923303
305.205	0.00015813	0.933151
305.161	0.000360494	0.971116
305.095	0.000528391	0.903082
305.027	0.000468738	0.853664
304.995	0.000266244	0.841978
304.943	0.000240429	0.907659
183.867	6.81196e-05	0.604041
183.789	-6.7294e-06	-0.621627
183.735	-4.9944e-06	-0.48989
183.669	-5.47875e-06	-0.488178
183.593	-2.21552e-05	-0.349643
183.541	-1.96493e-05	-0.582414
183.481	-4.18218e-06	-0.349292
183.421	-5.35842e-06	-0.487165
183.346	-2.50007e-05	-0.615295
183.283	-3.61334e-05	-0.71133
183.227	-2.9148e-05	-0.84923
183.167	1.37201e-06	-0.226065
183.085	0.000189678	0.830584
183.001	0.000204005	0.837228
182.939	-5.076e-05	0.169135
182.892	8.02725e-05	0.719531
50.9281	-1.17534e-05	-0.279691
50.84	-3.24314e-05	-0.56209
50.7833	-2.10206e-05	-0.475699
50.7153	-2.29812e-05	-0.521862
50.6556	-1.93704e-05	-0.435792
50.5601	-2.11828e-05	-0.520714
50.498	-2.08086e-05	-0.445451
50.4276	-2.63318e-05	-0.554664
50.3463	-2.93045e-05	-0.604706
50.2838	-2.50075e-05	-0.570406
50.2143	-2.25656e-05	-0.539367
50.1536	-1.82162e-05	-0.228647
50.0701	-2.17703e-05	-0.630648
50.0009	-2.98307e-05	-0.57174
49.9423	-2.64981e-05	-0.557658
1115.29	-7.12544e-05	-0.892603
1115.23	-6.53166e-05	-0.908539
1115.19	-5.408e-05	-0.901776
1115.14	-4.76587e-05	-0.833334
1115.07	-5.28335e-05	-0.628295
1115.01	-3.12451e-05	0.119112
1114.96	-6.50846e-05	0.18709
1114.92	-1.563e-05	0.415021
1114.85	-2.81672e-05	0.354671
1114.8	3.55286e-05	0.515809
1114.74	2.59816e-05	0.505047
1114.69	4.67216e-05	0.603199
1114.63	5.96942e-05	0.737456
1114.58	6.01506e-05	0.77125
1114.52	3.51268e-05	0.0849579
1114.47	-1.34376e-05	-0.554991
999.349	-8.23465e-05	-0.830075
999.288	-7.65539e-05	-0.854086
999.246	-7.76112e-05	-0.876251
999.19	-6.75224e-05	-0.899523
999.136	-6.28508e-05	-0.857678
999.09	-4.46707e-05	-0.793022
999.031	-3.68608e-05	-0.673556
998.967	-3.73116e-05	-0.332605
998.902	-6.98199e-06	0.543651
998.861	1.0516e-05	0.549123
998.812	-3.41771e-05	0.460805
998.752	-5.08273e-05	0.308405
998.677	-9.09757e-07	0.409781
998.637	2.70971e-05	0.493828
998.588	6.06094e-05	0.671465
998.528	8.11217e-05	0.855338
881.305	-7.5567e-05	-0.799354
881.244	-9.39814e-05	-0.846928
881.195	-8.6994e-05	-0.863216
881.141	-8.30135e-05	-0.834807
881.09	-5.68086e-05	-0.769246
881.038	-4.22585e-05	-0.669823
880.983	-3.3034e-05	-0.547808
880.936	-2.62502e-05	-0.440497
880.865	-1.35663e-05	-0.0737115
880.806	-4.31315e-06	0.49324
880.758	2.93821e-05	0.569007
880.689	-5.87238e-05	0.260519
880.627	4.52757e-05	0.534345
880.589	3.24584e-05	0.485892
880.54	8.37997e-05	0.652691
880.483	9.80178e-05	0.803722
764.378	0.000141538	0.912297
764.32	6.32305e-05	0.00554525
764.258	-6.89771e-05	-0.784809
764.186	-0.000103368	-0.849212
764.14	-7.58417e-05	-0.809745
764.092	-3.57332e-05	-0.692182
764.043	-1.76134e-05	-0.523792
763.995	-2.01163e-05	-0.474018
763.944	-1.37564e-05	-0.349118
763.881	-2.01965e-05	-0.370367
763.812	-2.45091e-05	-0.226865
763.758	-2.73515e-05	-0.0630066
763.707	-4.60948e-05	0.256023
763.663	-1.55603e-05	0.469425
763.599	-0.000115076	0.209232
763.546	-2.45466e-05	0.321011
647.204	-0.000141419	-0.790615
647.147	-9.79721e-05	-0.805032
647.093	-4.29606e-05	-0.708604
647.048	-1.25516e-05	-0.476565
646.993	-2.59203e-06	-0.228326
646.947	-6.60477e-06	-0.191136
646.891	-1.95763e-05	-0.323527
646.842	-2.70934e-05	-0.358689
646.783	-2.31683e-05	-0.376242
646.717	-2.54422e-05	-0.484894
646.66	-1.78604e-05	-0.289588
646.609	-2.1585e-05	0.318468
646.562	-3.51547e-05	0.400689
646.515	-3.43978e-05	0.321962
646.45	7.2385e-06	0.507258
646.386	0.000163901	0.919564
531.218	-9.30629e-05	-0.501816
531.151	-0.000125356	-0.74721
531.094	-9.5539e-07	-0.576117
531.044	4.13887e-05	-0.348232
530.994	5.80545e-05	-0.00717254
530.943	3.52909e-05	0.0703274
530.892	3.4773e-06	0.000388195
530.841	-2.65055e-05	-0.308201
530.784	-3.07817e-05	-0.385827
530.733	-1.90061e-05	-0.445483
530.675	-1.0354e-05	-0.443148
530.615	2.78783e-07	-0.306204
530.559	5.23388e-06	-0.138584
530.503	2.09749e-05	0.549143
530.451	6.23652e-05	0.864993
530.402	0.000148832	0.928972
418.168	0.000364402	0.802262
418.11	0.000235166	0.31776
418.05	0.000134049	0.134804
417.996	0.000146886	0.617129
417.943	9.12308e-05	0.496868
417.898	6.3292e-05	0.468221
417.841	1.51103e-05	-0.0264036
417.795	-1.60651e-06	-0.199786
417.722	-2.05392e-05	-0.800984
417.672	-1.27992e-05	-0.582983
417.619	1.62827e-05	0.0163123
417.562	7.16834e-06	-0.103859
417.518	3.27774e-06	-0.274857
417.456	1.31416e-05	-0.0304098
417.418	3.76488e-05	0.693239
417.355	5.44786e-05	0.862411
306.684	1.23707e-05	-0.28925
306.615	-6.26295e-06	-0.619415
306.543	-7.35389e-06	-0.360908
306.479	1.09346e-05	-0.319668
306.425	1.20459e-05	-0.31516
306.362	1.71344e-06	-0.161673
306.31	1.10558e-05	0.0427527
306.25	3.12671e-05	0.695577
306.204	0.000118324	0.927593
306.156	0.000212665	0.959411
306.096	0.000409987	0.974106
306.043	0.000266517	0.922275
305.998	0.000184321	0.885347
305.945	0.000141293	0.918231
305.897	7.15347e-05	0.625404
305.845	2.51345e-05	0.174195
184.894	0.0001107	0.87937
184.844	-2.97108e-05	-0.426704
184.765	-3.37379e-06	-0.349292
184.708	-1.77104e-05	-0.459027
184.655	-2.52736e-05	-0.553808
184.586	-3.6933e-06	-0.349292
184.526	-5.51714e-06	-0.490289
184.459	-5.43478e-06	-0.490017
184.409	-2.21194e-05	-0.577587
184.359	-3.68846e-05	-0.681645
184.287	-3.77514e-06	-0.349292
184.21	-4.95981e-06	-0.493053
184.133	3.591e-05	0.654906
184.051	0.000148923	0.830417
184.017	0.000184543	0.844501
183.962	7.74318e-05	0.876489
52.0682	-2.26983e-05	-0.541315
51.9956	-2.16216e-05	-0.491376
51.9231	-1.40716e-05	-0.433514
51.8606	-3.25122e-05	-0.636279
51.8072	-3.11195e-05	-0.552097
51.7165	-2.34273e-05	-0.572707
51.6538	-2.94899e-05	-0.587349
51.5667	-2.45929e-05	-0.572588
51.4973	-2.49842e-05	-0.464511
51.4292	-2.27518e-05	-0.485551
51.343	-2.26633e-05	-0.496675
51.2864	-3.09857e-05	-0.564727
51.2201	-2.6066e-05	-0.56408
51.1537	-2.45644e-05	-0.480356
51.0744	-2.94471e-05	-0.534818
51.0004	-3.1837e-05	-0.566094
1116.19	-5.36277e-05	-0.904073
1116.13	-4.11989e-05	-0.820589
1116.06	-5.76736e-05	-0.399044
1116.01	-3.01225e-05	0.297839
1115.95	-7.0706e-05	0.221032
1115.92	-1.72897e-05	0.413779
1115.86	-3.95041e-05	0.347327
1115.79	3.86902e-05	0.515633
1115.74	2.54444e-05	0.506985
1115.69	5.36471e-05	0.613064
1115.63	5.90689e-05	0.69135
1115.58	6.04148e-05	0.699971
1115.53	5.56357e-05	0.625211
1115.46	-3.57718e-05	-0.688565
1115.4	-8.63816e-05	-0.824076
1115.34	-7.13371e-05	-0.860777
1000.24	-6.07084e-05	-0.872469
1000.2	-5.95907e-05	-0.881984
1000.14	-4.60066e-05	-0.838336
1000.08	-4.00293e-05	-0.76262
1000.02	-3.39998e-05	-0.605748
999.96	-1.88773e-05	0.193713
999.913	-2.30854e-05	0.426328
999.855	5.13237e-05	0.636759
999.793	-7.16687e-05	0.320811
999.742	1.93901e-05	0.424291
999.686	-6.58176e-06	0.372833
999.645	4.16079e-05	0.494539
999.582	6.40099e-05	0.674073
999.528	8.48221e-05	0.756463
999.477	8.20099e-05	0.702944
999.42	7.15464e-06	-0.377518
882.243	-7.39115e-05	-0.827364
882.193	-7.03938e-05	-0.839175
882.14	-5.32068e-05	-0.820044
882.088	-3.06177e-05	-0.70641
882.035	-2.51134e-05	-0.562007
881.99	-2.03311e-05	-0.507603
881.92	-3.07148e-05	-0.429748
881.862	-2.51855e-05	-0.0886282
881.804	-5.00006e-05	0.323175
881.756	-5.97617e-05	0.119704
881.694	-0.000134751	0.0593342
881.61	1.26675e-05	0.439105
881.539	8.37551e-05	0.640051
881.483	9.73877e-05	0.711727
881.422	0.000120617	0.874979
881.359	6.48194e-06	-0.502165
765.322	6.90658e-05	-0.109985
765.249	-9.07715e-05	-0.806321
765.19	-0.000107423	-0.842659
765.142	-9.28868e-05	-0.830715
765.094	-5.91212e-05	-0.740409
765.044	-3.7923e-05	-0.624514
764.997	-2.9259e-05	-0.422089
764.948	-1.47182e-05	-0.313085
764.882	-2.47555e-05	-0.387995
764.823	-2.24243e-05	-0.325508
764.761	-3.2671e-05	-0.237635
764.708	-3.52056e-05	0.254708
764.662	-9.47991e-06	0.438869
764.604	-5.75112e-05	0.287985
764.508	1.52975e-05	0.434452
764.43	0.000120864	0.85381
648.092	-8.69414e-06	-0.59723
648.048	4.19171e-06	-0.402433
647.991	2.01362e-05	-0.14037
647.946	1.18848e-05	-0.156886
647.889	-1.746e-06	-0.172265
647.837	-3.78279e-06	-0.165272
647.773	-1.16177e-05	-0.378783
647.712	-2.59774e-05	-0.419274
647.659	-5.63164e-05	-0.226415
647.611	-3.93921e-05	0.292428
647.56	-9.31679e-05	0.242254
647.524	-4.72473e-05	0.377286
647.451	-0.000163804	0.137676
647.387	0.000120593	0.748442
647.328	0.000194928	0.938758
647.27	8.20775e-05	-0.194942
532.153	6.71888e-06	-0.478463
532.091	4.22598e-05	-0.371774
532.04	7.88264e-05	0.0277483
531.99	6.30802e-05	0.1195
531.949	5.31122e-05	0.222721
531.898	3.20317e-05	0.227227
531.846	5.15687e-06	-0.0656277
531.784	-9.94635e-07	-0.202461
531.724	-4.85586e-06	-0.360739
531.671	-1.03098e-06	-0.315821
531.612	4.52318e-06	-0.207475
531.559	1.33579e-05	0.113019
531.513	5.57448e-05	0.691709
531.458	0.000104627	0.875784
531.395	0.000123441	0.764563
531.304	5.56855e-05	0.624612
419.04	0.000151838	-0.0231258
418.996	0.000143106	0.277262
418.943	0.000119216	0.502609
418.898	6.17502e-05	0.412297
418.837	-3.02178e-06	0.0414307
418.797	-3.54235e-05	-0.396475
418.743	-2.90787e-05	-0.511282
418.678	-1.1884e-05	-0.360434
418.628	-1.12027e-05	-0.529621
418.573	8.77023e-06	-0.0999989
418.517	-2.50811e-06	-0.489063
418.459	1.44879e-05	-0.0342634
418.423	1.11069e-05	-0.0834244
418.354	3.99607e-05	0.860943
418.292	0.000179095	0.9595
418.207	0.000264279	0.94436
307.569	-2.63554e-05	-0.33802
307.515	1.30227e-05	-0.27812
307.465	2.28378e-05	0.0481645
307.416	1.76628e-05	0.150839
307.358	1.64455e-05	0.147788
307.315	1.79816e-05	0.478722
307.252	8.66572e-05	0.906522
307.185	0.000259169	0.853717
307.098	0.000398029	0.913024
307.032	0.000575487	0.82939
306.999	0.000325872	0.719531
306.943	0.000282474	0.869245
306.891	0.000125551	0.811132
306.844	2.11819e-05	0.432243
306.79	-2.13821e-05	-0.207214
306.73	9.60856e-06	-0.376314
185.864	4.53129e-05	0.408476
185.785	-3.74748e-05	-0.559462
185.732	-5.60679e-06	-0.445451
185.692	-3.76288e-06	-0.349292
185.632	-3.36818e-06	-0.349292
185.566	-3.4263e-06	-0.349292
185.521	-5.70175e-06	-0.489181
185.46	-2.53184e-05	-0.533606
185.386	-3.33307e-06	-0.349292
185.322	-3.66533e-06	-0.349292
185.273	-3.67947e-05	-0.658126
185.219	-2.00833e-05	-0.433905
185.142	7.26321e-05	0.678543
185.054	8.47102e-05	0.741754
185.01	7.21576e-05	0.748222
184.956	0.000151027	0.750926
53.218	-3.10008e-05	-0.643371
53.1556	-1.3793e-05	-0.176101
53.0695	-2.89869e-05	-0.640352
52.9995	-3.04521e-05	-0.56727
52.9278	-2.25785e-05	-0.517923
52.8428	-2.62753e-05	-0.515121
52.7826	-2.85713e-05	-0.514697
52.7129	-2.71995e-05	-0.671283
52.6544	-3.33758e-05	-0.595937
52.5642	-8.08081e-06	-0.338996
52.4997	-2.41704e-05	-0.436155
52.4286	-2.28739e-05	-0.499597
52.3403	-2.88671e-05	-0.591421
52.2834	-2.37569e-05	-0.500888
52.2183	-2.49493e-05	-0.603833
52.1541	-3.03189e-05	-0.542434
1117.14	-4.87923e-05	-0.855109
1117.07	-5.16144e-05	-0.519026
1117	-4.08099e-05	0.22335
1116.96	-6.3891e-05	0.190444
1116.92	-6.00011e-06	0.433467
1116.85	-3.43835e-05	0.362259
1116.79	3.19152e-05	0.531283
1116.73	4.06726e-05	0.508098
1116.68	5.2975e-05	0.610618
1116.6	5.75703e-05	0.726645
1116.53	4.06114e-05	0.185218
1116.47	-4.38498e-06	-0.440135
1116.4	-5.19779e-05	-0.799954
1116.34	-6.39633e-05	-0.876575
1116.29	-6.57824e-05	-0.902939
1116.24	-5.60086e-05	-0.897673
1001.14	-5.97391e-05	-0.855028
1001.09	-4.37641e-05	-0.777139
1001.01	-3.43755e-05	-0.648834
1000.97	-3.7042e-05	-0.307528
1000.91	-1.98196e-05	0.368066
1000.86	2.61617e-05	0.584949
1000.79	-4.1373e-05	0.34095
1000.73	1.91146e-05	0.463338
1000.69	1.24243e-05	0.451932
1000.64	5.80137e-05	0.588254
1000.59	6.07213e-05	0.679965
1000.53	7.19696e-05	0.846392
1000.48	8.64164e-05	0.823841
1000.42	1.21837e-05	-0.326968
1000.34	-5.28299e-05	-0.792058
1000.29	-6.93836e-05	-0.844611
883.191	-8.32787e-05	-0.858715
883.139	-7.51658e-05	-0.85393
883.087	-5.71316e-05	-0.787624
883.047	-3.89961e-05	-0.676629
882.991	-2.96061e-05	-0.602026
882.931	-2.98282e-05	-0.486664
882.862	-3.16943e-05	-0.182261
882.803	-4.83633e-05	0.27452
882.752	-7.88581e-05	-0.0681136
882.702	-0.000104576	0.0566297
882.604	2.03871e-05	0.462891
882.533	8.30312e-05	0.703951
882.479	8.89451e-05	0.779828
882.422	0.000116343	0.88281
882.366	5.84572e-05	-0.0264863
882.302	-5.60013e-05	-0.800287
766.193	-6.53463e-05	-0.818124
766.144	-6.00146e-05	-0.776324
766.096	-3.05309e-05	-0.682959
766.046	-1.49357e-05	-0.501083
765.988	-6.1343e-06	-0.361478
765.93	-1.73179e-05	-0.367972
765.883	-1.20896e-05	-0.289944
765.818	-2.1744e-05	-0.338255
765.76	-3.67477e-05	-0.168278
765.71	-3.41173e-05	0.255048
765.662	-6.26916e-05	0.299706
765.597	-1.68092e-05	0.39828
765.529	-2.40357e-05	0.358642
765.489	9.24424e-05	0.578256
765.437	0.000131913	0.792843
765.377	0.000167222	0.900749
648.993	-9.3692e-06	-0.316404
648.946	-1.54672e-07	-0.179073
648.892	-1.19534e-05	-0.278759
648.844	-1.72984e-05	-0.250398
648.778	-2.62825e-05	-0.467732
648.73	-2.22996e-05	-0.426719
648.66	-4.6131e-05	-0.385117
648.611	-3.10768e-05	0.274667
648.56	-5.42406e-05	0.357889
648.524	4.90494e-06	0.514835
648.451	-4.11058e-05	0.373802
648.384	0.000141403	0.897321
648.326	0.000176761	0.909429
648.273	0.000110205	0.184164
648.207	-4.00741e-05	-0.669655
648.148	-4.2786e-05	-0.716013
533.098	-2.77217e-05	-0.651549
533.047	8.35652e-06	-0.433833
532.997	5.24e-05	-0.0342149
532.946	-3.52606e-06	-0.092788
532.896	8.06292e-06	0.0585037
532.845	-2.30439e-05	-0.282523
532.792	-2.49868e-05	-0.343353
532.734	-2.93876e-05	-0.462655
532.674	-1.06788e-05	-0.470557
532.62	5.39645e-07	-0.314204
532.557	-1.63456e-05	-0.275759
532.515	4.40013e-05	0.524812
532.454	5.27445e-05	0.866803
532.394	9.05338e-05	0.783462
532.291	0.000137518	0.863193
532.218	0.000181932	0.498925
419.944	0.000109227	0.691105
419.899	5.84258e-05	0.501908
419.844	7.48968e-06	-0.05065
419.785	1.65018e-06	-0.25583
419.728	-2.59034e-05	-0.80289
419.678	-6.74611e-06	-0.556762
419.619	1.49638e-05	-0.0466415
419.559	3.58252e-06	-0.242211
419.514	3.0645e-06	-0.286518
419.457	3.89487e-05	0.66784
419.408	8.01165e-05	0.947839
419.354	0.000112021	0.861517
419.296	0.000266181	0.928039
419.212	0.00032	0.905675
419.171	0.000214232	0.189224
419.119	-0.000285779	-0.752614
308.422	1.25171e-05	-0.294826
308.361	1.46778e-05	0.18237
308.306	1.80026e-05	0.151076
308.256	4.72617e-05	0.852343
308.203	0.000141735	0.941587
308.151	0.000441776	0.960159
308.08	0.00028479	0.925555
308.048	0.000297315	0.932401
307.995	0.000209057	0.886878
307.947	0.00014607	0.906332
307.893	6.3255e-05	0.686258
307.848	3.39286e-05	0.202532
307.788	1.43503e-05	0.112783
307.734	-3.07887e-06	-0.349292
307.676	1.44066e-05	-0.0343515
307.632	-5.10719e-06	-0.490367
186.902	-0.000208999	0.372321
186.84	1.7027e-05	0.355409
186.784	-5.65267e-06	-0.487459
186.728	-3.33024e-06	-0.349292
186.67	-1.75581e-05	-0.476869
186.598	-2.68641e-05	-0.489871
186.538	-5.86153e-06	-0.487556
186.488	-3.70607e-06	-0.349292
186.415	-3.51437e-06	-0.349292
186.342	-8.83036e-06	-0.0977959
186.278	-2.04786e-05	-0.561653
186.228	-6.41516e-06	-0.619249
186.148	4.65004e-05	0.736512
186.061	8.44678e-05	0.755467
186.011	0.000152857	0.888275
185.921	3.9802e-05	0.716801
54.3514	-2.02583e-05	-0.431143
54.2726	-1.25578e-05	-0.379859
54.1924	-3.3004e-05	-0.529176
54.1361	-1.04143e-05	-0.269417
54.0611	-2.60447e-05	-0.631914
54.0082	-9.15226e-06	-0.141728
53.9137	-3.12799e-05	-0.61112
53.8486	-2.1452e-05	-0.418602
53.7802	-2.60425e-05	-0.512333
53.7121	-3.08839e-05	-0.623432
53.6555	-2.6448e-05	-0.506207
53.5698	-1.64016e-05	-0.461203
53.5017	-2.65527e-05	-0.472497
53.4227	-2.57473e-05	-0.552281
53.3449	-2.56553e-05	-0.486333
53.2751	-1.16095e-05	-0.389963
1118.01	-4.31984e-05	0.233556
1117.96	-5.85718e-05	0.260571
1117.9	-4.05907e-05	0.392811
1117.86	-4.73208e-05	0.346136
1117.78	1.37288e-05	0.467715
1117.74	3.55245e-05	0.487467
1117.68	4.67605e-05	0.584487
1117.63	5.92845e-05	0.680909
1117.58	5.74928e-05	0.753961
1117.52	3.2792e-05	0.123217
1117.46	-1.64536e-05	-0.626446
1117.4	-6.21944e-05	-0.81789
1117.33	-6.68378e-05	-0.869592
1117.29	-6.10086e-05	-0.881755
1117.25	-6.11098e-05	-0.889846
1117.19	-4.93836e-05	-0.890071
1002.09	-3.06937e-05	-0.71705
1002.02	-3.78471e-05	-0.600459
1001.96	-2.62662e-05	0.297604
1001.91	-1.44809e-05	0.420273
1001.86	9.99278e-05	0.772672
1001.79	1.17766e-05	0.544359
1001.71	9.71056e-06	0.426527
1001.64	5.32775e-05	0.57512
1001.59	7.26509e-05	0.688889
1001.53	8.10219e-05	0.836194
1001.48	8.14192e-05	0.759135
1001.41	-2.28694e-06	-0.508022
1001.35	-7.46127e-05	-0.814076
1001.29	-8.42887e-05	-0.85165
1001.25	-7.12002e-05	-0.867501
1001.19	-6.93232e-05	-0.888377
884.139	-4.45348e-05	-0.795318
884.1	-4.037e-05	-0.745379
884.043	-2.97899e-05	-0.644533
883.984	-3.11425e-05	-0.548479
883.918	-2.5512e-05	-0.336594
883.856	-2.23747e-05	-0.0367744
883.802	-1.95221e-05	0.443451
883.764	-1.95735e-05	0.447363
883.704	-0.000103863	0.182513
883.605	1.92305e-06	0.392484
883.534	8.11503e-05	0.646638
883.482	0.00011248	0.790329
883.425	0.00011691	0.822983
883.372	5.80947e-05	-0.123569
883.301	-7.5405e-05	-0.811771
883.243	-9.22934e-05	-0.831705
767.1	-5.39693e-05	-0.740318
767.039	-2.47239e-05	-0.516632
766.989	-2.55593e-05	-0.505249
766.939	-2.46486e-05	-0.407249
766.886	-2.11782e-05	-0.384237
766.824	-2.91247e-05	-0.378433
766.766	-3.92395e-05	-0.350419
766.704	-2.7609e-05	0.257712
766.653	-7.05796e-05	0.200032
766.618	-4.32058e-06	0.432706
766.546	6.27758e-06	0.434938
766.488	9.61214e-05	0.67433
766.437	0.000126375	0.832585
766.377	0.000148457	0.930612
766.313	6.88513e-05	-0.110238
766.251	-5.3464e-05	-0.778686
649.992	9.24265e-06	-0.198401
649.949	1.73158e-05	0.0595884
649.89	-1.23312e-06	-0.222409
649.841	-9.19153e-06	-0.206857
649.776	-2.11886e-05	-0.444224
649.717	-2.3419e-05	-0.425602
649.661	-5.55061e-05	-0.175861
649.619	-1.59899e-05	0.349563
649.545	3.18099e-06	0.517012
649.455	-4.52211e-05	0.348068
649.351	0.000133195	0.84912
649.27	8.76812e-05	-0.0958621
649.196	-0.000106303	-0.795854
649.149	-3.48428e-05	-0.716578
649.093	-4.36303e-05	-0.681801
649.048	-1.59744e-05	-0.521473
534.046	6.51156e-05	-0.102994
533.995	6.03533e-05	0.109464
533.944	4.483e-05	0.186357
533.894	3.55587e-05	0.3011
533.836	3.37279e-06	-0.0837738
533.783	-4.01019e-06	-0.244785
533.723	-6.71574e-06	-0.359087
533.663	6.74981e-06	-0.160549
533.612	1.38503e-05	0.303974
533.553	-3.90887e-06	0.340689
533.501	8.20375e-05	0.798851
533.451	3.65261e-05	0.73632
533.393	0.000588629	0.938063
533.308	-0.000261651	-0.0644715
533.22	5.44594e-05	-0.330738
533.159	-0.000112581	-0.709554
420.892	4.81428e-05	0.248687
420.847	-3.28583e-06	0.0379477
420.791	-3.80147e-05	-0.390075
420.74	-2.61708e-05	-0.441076
420.677	-2.73255e-05	-0.813055
420.597	2.32401e-07	-0.34696
420.519	-1.27207e-05	-0.609719
420.461	8.87974e-06	-0.0939348
420.406	1.05846e-05	0.537299
420.356	5.53603e-05	0.839121
420.295	0.000184167	0.958645
420.199	-0.000262885	-0.405214
420.129	0.000245819	-0.136281
420.094	0.000195066	0.332515
420.042	0.000139109	0.225037
419.998	0.000147954	0.608774
309.357	-5.04785e-07	-0.0523611
309.315	2.47115e-05	0.664902
309.255	5.02268e-05	0.899108
309.2	0.000334219	0.852973
309.114	0.000461	0.897507
309.053	0.000482511	0.783306
308.997	0.000373494	0.902237
308.945	0.000278167	0.913779
308.896	0.000137518	0.865804
308.845	5.84067e-05	0.617612
308.796	-1.99032e-06	-0.0786899
308.711	1.9337e-05	-0.00843913
308.63	1.50008e-05	-0.0245235
308.569	1.31407e-05	-0.163787
308.521	2.21446e-05	0.111233
308.474	1.15342e-05	-0.303689
187.895	3.03508e-05	0.258275
187.824	-3.24721e-06	-0.349292
187.764	-3.55034e-06	-0.349292
187.702	-4.83139e-06	-0.433736
187.642	-3.73515e-06	-0.349292
187.59	-5.60926e-06	-0.488332
187.521	-3.22677e-06	-0.349292
187.443	-2.17433e-05	-0.474576
187.376	-5.90755e-06	-0.484196
187.323	-5.4316e-06	-0.487274
187.268	-3.20194e-06	-0.349292
187.211	-1.10897e-05	-0.254175
187.155	6.56666e-05	0.682336
187.059	0.00019005	0.856444
187.018	0.000309719	0.918038
186.968	0.00033224	0.89773
55.4706	-2.48264e-05	-0.60611
55.392	-1.65539e-05	-0.255499
55.3334	-1.80467e-05	-0.425202
55.2611	-2.8468e-05	-0.560162
55.2023	-2.15918e-05	-0.274746
55.1159	-2.38823e-05	-0.613857
55.0457	-1.93375e-05	-0.280778
54.9896	2.61657e-05	0.615009
54.9124	-2.82814e-05	-0.62362
54.8545	-1.74055e-05	-0.416398
54.7732	-2.70816e-05	-0.651259
54.6977	-1.36677e-05	-0.195393
54.6258	-2.15316e-05	-0.567417
54.5609	-2.67897e-05	-0.626015
54.5081	-2.97446e-05	-0.568149
54.4153	-2.45962e-05	-0.634738
1118.91	-3.75786e-05	0.372918
1118.85	-2.87925e-05	0.356478
1118.79	2.65831e-05	0.50447
1118.73	4.73092e-05	0.591405
1118.69	5.00647e-05	0.641882
1118.64	4.90215e-05	0.687651
1118.58	6.27641e-05	0.69567
1118.52	3.64674e-05	0.131216
1118.47	8.52079e-06	-0.370511
1118.39	-4.95004e-05	-0.83102
1118.34	-6.04487e-05	-0.873786
1118.3	-6.73191e-05	-0.898467
1118.24	-5.69587e-05	-0.898968
1118.19	-4.89246e-05	-0.891838
1118.13	-4.18523e-05	-0.813456
1118.06	-5.67734e-05	-0.416043
1003.03	-3.89807e-05	-0.663941
1002.97	-4.45713e-05	-0.347198
1002.91	-9.69852e-06	0.428042
1002.85	6.36262e-05	0.751232
1002.8	6.35407e-06	0.521943
1002.71	8.33554e-06	0.435564
1002.64	5.8e-05	0.61057
1002.58	7.58793e-05	0.730678
1002.53	7.96389e-05	0.801125
1002.47	8.72767e-05	0.836335
1002.41	1.3628e-05	-0.374902
1002.35	-5.1799e-05	-0.78353
1002.3	-6.22625e-05	-0.837263
1002.24	-6.11873e-05	-0.876328
1002.19	-5.41382e-05	-0.870061
1002.14	-4.6278e-05	-0.837138
885.098	-5.64567e-05	-0.797621
885.045	-4.49318e-05	-0.670707
884.987	-3.17529e-05	-0.513663
884.925	-2.50755e-05	-0.331985
884.862	-3.95559e-05	-0.313811
884.801	-5.70745e-06	0.47939
884.762	-2.91689e-05	0.397764
884.704	-5.36635e-05	0.257391
884.608	1.51011e-05	0.438663
884.53	8.41174e-05	0.726187
884.477	0.000102834	0.841594
884.427	0.000112953	0.856765
884.369	7.70312e-05	0.203225
884.3	-5.5181e-05	-0.754372
884.241	-6.70785e-05	-0.80263
884.191	-6.35194e-05	-0.836275
768.043	-1.82845e-05	-0.586012
767.994	-1.72889e-05	-0.433352
767.94	-5.8793e-06	-0.247649
767.887	-2.15532e-05	-0.376267
767.81	-2.24905e-05	-0.362918
767.754	-4.64944e-05	-0.176489
767.71	-1.86862e-05	0.360766
767.638	-4.30549e-05	0.353128
767.55	-2.21516e-05	0.373022
767.487	7.0066e-05	0.444895
767.431	0.000141136	0.731602
767.373	0.000164019	0.895095
767.315	4.13058e-05	-0.348334
767.246	-0.000122973	-0.821777
767.195	-0.000119583	-0.82671
767.148	-7.56003e-05	-0.797102
650.94	-1.54164e-05	-0.174258
650.895	-2.1136e-05	-0.304794
650.834	-2.20334e-05	-0.31689
650.782	-2.02181e-05	-0.343782
650.723	-1.92768e-05	-0.422645
650.652	-3.51551e-05	-0.118385
650.615	-2.41043e-05	0.0573543
650.552	-2.9002e-05	0.379677
650.518	3.89282e-05	0.639219
650.453	1.41964e-05	0.59839
650.349	0.000163865	0.931764
650.269	0.000101764	0.0426893
650.203	-4.8401e-05	-0.734368
650.139	-1.12928e-05	-0.65276
650.095	-1.62464e-05	-0.584748
650.039	1.21584e-05	-0.272942
534.994	1.26171e-05	-0.229552
534.944	-3.90056e-06	-0.110288
534.893	6.07414e-06	0.0253496
534.842	-1.45256e-05	-0.1962
534.788	-3.67348e-05	-0.382744
534.728	-2.52134e-05	-0.466071
534.666	-8.29411e-06	-0.391846
534.616	7.24439e-07	-0.252079
534.553	-1.08858e-05	-0.280051
534.5	5.90683e-05	0.83844
534.46	4.06856e-05	0.794522
534.4	0.000310568	0.930752
534.305	4.25328e-05	0.730413
534.22	0.000168976	0.357843
534.161	8.54562e-05	-0.313015
534.096	4.23941e-05	-0.374445
421.789	-6.30208e-07	-0.244056
421.732	-1.75731e-07	-0.288983
421.676	-7.28067e-08	-0.380475
421.615	3.74322e-06	-0.380863
421.568	-1.18396e-06	-0.244786
421.51	-6.92973e-07	-0.240518
421.463	1.64197e-06	-0.284258
421.404	3.14048e-05	0.817121
421.363	0.000100788	0.816882
421.295	0.000250282	0.916902
421.217	0.000225631	0.847414
421.142	-5.25103e-05	-0.630222
421.099	-0.000140126	-0.718222
421.045	-2.33562e-05	-0.517941
420.991	0.000184426	0.411489
420.947	0.00012244	0.550112
310.253	3.50744e-05	0.707838
310.205	0.000218298	0.926688
310.173	0.000535422	0.975979
310.12	0.000287327	0.970753
310.061	0.00030125	0.914752
309.996	0.000198005	0.905518
309.943	0.000143601	0.9161
309.892	6.41736e-05	0.604503
309.843	2.62395e-05	0.176991
309.788	8.40392e-06	-0.0908351
309.723	-4.93777e-06	-0.490122
309.651	1.05846e-05	-0.324164
309.568	1.11651e-05	-0.321128
309.518	1.30434e-05	-0.383144
309.464	-1.26085e-05	-0.467142
309.418	1.26717e-05	0.0547402
188.897	5.68337e-06	0.571324
188.837	2.0097e-05	0.335269
188.76	-1.88034e-05	-0.573221
188.688	-3.30014e-06	-0.349292
188.621	-3.2672e-06	-0.349292
188.567	-3.74273e-06	-0.349292
188.505	-1.85727e-05	-0.470248
188.438	-3.79263e-06	-0.349292
188.372	-3.59532e-06	-0.349292
188.309	-5.29137e-06	-0.490012
188.244	-2.2646e-05	-0.471304
188.162	4.25691e-05	0.752021
188.123	2.00271e-05	0.267677
188.052	0.000252651	0.939421
188.017	0.000250839	0.920182
187.943	0.000106422	0.90276
56.5992	-3.22298e-05	-0.562325
56.532	-2.06712e-05	-0.510343
56.4624	-2.97302e-05	-0.686934
56.4053	-2.83643e-05	-0.544017
56.3137	-2.70739e-05	-0.561479
56.2464	-1.99289e-05	-0.258366
56.1808	-2.35865e-05	-0.525657
56.112	-3.09052e-05	-0.671723
56.0536	-2.85104e-05	-0.5713
55.961	3.35637e-06	0.0749614
55.8998	-3.26861e-05	-0.583979
55.8264	-2.62495e-05	-0.581922
55.7411	-2.1793e-05	-0.519421
55.6837	-2.78338e-05	-0.533586
55.6182	-2.67083e-05	-0.616674
55.5523	-1.98674e-05	-0.43675
1119.79	1.20147e-05	0.441559
1119.74	4.57328e-05	0.539463
1119.68	5.08216e-05	0.64114
1119.64	6.0438e-05	0.757895
1119.58	6.37066e-05	0.741323
1119.52	6.01438e-05	0.633596
1119.46	-1.48858e-05	-0.553237
1119.39	-7.12511e-05	-0.821769
1119.34	-6.47821e-05	-0.870135
1119.29	-6.17741e-05	-0.878823
1119.25	-6.53839e-05	-0.911492
1119.19	-5.73904e-05	-0.906046
1119.13	-4.75067e-05	-0.839316
1119.07	-4.99126e-05	-0.509903
1119	-3.97187e-05	0.245291
1118.96	-3.54844e-05	0.358092
1003.96	-3.87018e-05	0.207194
1003.91	6.67956e-05	0.690211
1003.86	7.65586e-05	0.710712
1003.8	-1.44344e-05	0.439245
1003.71	-2.40822e-05	0.373276
1003.63	5.31419e-05	0.557238
1003.59	6.48973e-05	0.625656
1003.52	8.4453e-05	0.79496
1003.47	8.36119e-05	0.778731
1003.41	-3.48726e-06	-0.538442
1003.35	-7.99472e-05	-0.818069
1003.29	-8.10123e-05	-0.850806
1003.24	-7.30794e-05	-0.895129
1003.2	-7.00954e-05	-0.89637
1003.14	-5.28786e-05	-0.84532
1003.08	-3.89072e-05	-0.762808
885.985	-2.22558e-05	-0.459738
885.913	-1.67502e-05	-0.179163
885.854	-9.61961e-06	0.300436
885.804	1.69741e-05	0.581472
885.762	-9.59836e-05	0.230134
885.706	-9.45367e-05	0.229749
885.629	-1.38814e-05	0.381114
885.593	7.83917e-05	0.576044
885.534	7.12257e-05	0.625346
885.479	9.81285e-05	0.735944
885.424	0.000119132	0.839734
885.371	3.3758e-05	-0.283759
885.301	-8.46371e-05	-0.80787
885.242	-8.67005e-05	-0.836586
885.19	-7.93398e-05	-0.852328
885.138	-6.20957e-05	-0.818748
768.999	-3.19585e-05	-0.54249
768.937	-2.69632e-05	-0.396529
768.88	-2.76431e-05	-0.396175
768.818	-3.00213e-05	-0.409282
768.759	-4.11033e-05	-0.211484
768.713	-1.8562e-05	0.353846
768.643	-3.13052e-05	0.357954
768.544	3.01893e-07	0.409951
768.484	7.79237e-05	0.534726
768.433	0.00013117	0.796252
768.379	0.00014822	0.890989
768.321	8.58074e-05	0.0450591
768.251	-7.1739e-05	-0.807293
768.188	-6.22504e-05	-0.794828
768.14	-6.02559e-05	-0.784757
768.09	-3.19619e-05	-0.680219
651.833	-5.02259e-06	-0.224507
651.777	-1.57918e-05	-0.400567
651.72	-1.35235e-05	-0.400889
651.654	-3.5959e-05	-0.270239
651.609	-2.8129e-05	0.354404
651.557	-4.3397e-05	0.320055
651.512	-4.49799e-06	0.50997
651.462	-0.000102818	0.225113
651.375	0.000120513	0.790609
651.33	0.000226844	0.951347
651.264	2.46261e-06	-0.492932
651.202	-0.000360994	-0.883199
651.141	-6.33687e-05	-0.769766
651.096	-2.82923e-05	-0.678952
651.04	-1.16437e-05	-0.445002
650.996	-5.63224e-06	-0.314851
535.944	4.94582e-05	0.299625
535.892	2.73867e-05	0.27769
535.84	-2.84953e-06	-0.160424
535.778	-1.12922e-05	-0.303354
535.717	-5.78715e-06	-0.40066
535.662	-5.49639e-06	-0.284225
535.611	4.75204e-06	-0.165385
535.552	1.53209e-07	0.395518
535.51	8.24669e-06	0.655779
535.46	0.000302981	0.922484
535.409	0.000390529	0.945725
535.298	8.57779e-05	0.790552
535.19	-1.21824e-05	-0.609843
535.146	-0.000168896	-0.798097
535.096	-3.08697e-05	-0.651832
535.044	-4.75871e-06	-0.482131
422.633	2.88001e-06	-0.329416
422.577	-9.45971e-06	-0.616635
422.519	-1.62432e-05	-0.614722
422.468	4.47749e-06	-0.238683
422.412	9.76106e-06	0.543288
422.358	6.39037e-05	0.825424
422.301	0.000168426	0.95089
422.261	0.000189356	0.968134
422.206	0.000247433	0.856495
422.15	0.00020595	0.294151
422.094	0.000159927	0.181536
422.049	0.000112417	0.040967
421.995	0.000151152	0.629758
421.941	0.000107852	0.702868
421.896	6.25981e-05	0.477775
421.841	8.4007e-06	-0.0835288
311.127	0.00078904	0.923081
311.053	0.000420273	0.827885
310.997	0.000294722	0.795304
310.937	0.000142751	0.700019
310.894	9.75318e-05	0.794258
310.843	5.4179e-05	0.465766
310.783	9.00795e-06	0.0209052
310.734	1.36812e-05	-0.270644
310.681	1.24112e-05	-0.282535
310.628	-5.10487e-06	-0.490204
310.566	-2.46936e-05	-0.354185
310.523	-8.70316e-06	-0.347363
310.468	1.34895e-05	-0.279624
310.419	-8.84557e-06	-0.490587
310.357	2.1186e-05	0.229293
310.314	2.65777e-05	0.345543
189.834	-6.83042e-06	-0.616437
189.781	-6.59397e-06	-0.621223
189.712	-2.69442e-05	-0.511066
189.649	-1.16941e-05	-0.434263
189.587	-2.16171e-05	-0.658002
189.536	-5.38262e-06	-0.48707
189.464	-2.25941e-05	-0.823595
189.393	-1.43266e-05	-0.465326
189.327	-2.25643e-05	-0.382447
189.284	-2.70748e-05	-0.52711
189.21	-1.23911e-05	-0.371875
189.174	4.00864e-05	0.672393
189.103	6.08923e-05	0.86368
189.042	0.000348581	0.899438
188.988	0.000430954	0.881254
188.941	0.000268532	0.952747
57.7206	-2.0351e-05	-0.483608
57.6434	-3.35483e-05	-0.625095
57.5814	-2.87321e-05	-0.532922
57.524	-1.65512e-05	-0.564961
57.4539	-3.08943e-05	-0.59778
57.3718	-1.40244e-05	-0.377523
57.2926	-2.76743e-05	-0.526338
57.2339	-1.90629e-05	-0.409098
57.1715	-2.42802e-05	-0.58775
57.1016	-2.94942e-05	-0.555297
57.0159	-2.25248e-05	-0.563925
56.9682	0.000201495	0.806585
56.8832	-2.37197e-05	-0.462242
56.8168	-2.46502e-05	-0.543441
56.7526	-3.1388e-05	-0.59138
56.663	-2.32615e-05	-0.547974
1120.68	4.65789e-05	0.614123
1120.63	5.61417e-05	0.672711
1120.58	4.72635e-05	0.341174
1120.53	4.24099e-05	0.202384
1120.47	5.74012e-06	-0.384603
1120.39	-4.91478e-05	-0.813494
1120.34	-5.74412e-05	-0.867149
1120.28	-6.04696e-05	-0.904121
1120.24	-5.38539e-05	-0.883018
1120.19	-5.12887e-05	-0.887338
1120.13	-4.32935e-05	-0.843296
1120.06	-4.90935e-05	-0.374216
1120.01	-4.54729e-05	0.258561
1119.96	-4.61183e-05	0.326422
1119.89	-6.31097e-05	0.289897
1119.85	2.76128e-05	0.474397
1004.86	1.97403e-05	0.602148
1004.8	-8.78109e-06	0.428033
1004.73	5.2791e-06	0.425215
1004.69	5.07742e-05	0.51703
1004.64	5.94844e-05	0.614521
1004.58	7.65705e-05	0.724067
1004.53	8.99395e-05	0.80904
1004.48	8.53651e-05	0.830429
1004.41	1.05904e-06	-0.483577
1004.35	-6.23966e-05	-0.816226
1004.29	-6.55885e-05	-0.841275
1004.25	-6.82396e-05	-0.886544
1004.19	-5.04727e-05	-0.838072
1004.13	-3.77726e-05	-0.798729
1004.09	-3.8248e-05	-0.76195
1004.03	-2.17399e-05	-0.347112
886.857	-1.62545e-05	-0.0423286
886.804	1.61027e-05	0.546938
886.763	-7.61617e-05	0.242999
886.721	-6.53556e-05	0.24557
886.653	5.91024e-06	0.416933
886.592	7.5007e-05	0.611065
886.533	7.4075e-05	0.680228
886.476	0.000106262	0.77734
886.425	0.000102328	0.840951
886.374	7.19785e-05	0.08458
886.3	-5.81746e-05	-0.811021
886.242	-7.03117e-05	-0.823164
886.189	-5.88352e-05	-0.832323
886.139	-5.6755e-05	-0.84532
886.098	-4.24075e-05	-0.769048
886.046	-2.76188e-05	-0.657074
769.934	-2.12416e-05	-0.377939
769.886	-1.5081e-05	-0.325408
769.815	-1.45733e-05	-0.15845
769.751	-3.01675e-05	0.132297
769.705	-6.67101e-05	0.145479
769.645	-9.24229e-05	0.265604
769.56	-7.98407e-05	0.242483
769.502	2.14758e-05	0.28644
769.442	0.000136319	0.672417
769.378	0.000152675	0.886604
769.309	-1.13211e-05	-0.573058
769.247	-0.000156342	-0.855298
769.193	-9.22301e-05	-0.823751
769.143	-8.3539e-05	-0.814483
769.095	-5.44523e-05	-0.743645
769.047	-3.79366e-05	-0.620958
652.774	-2.41216e-05	-0.476955
652.722	-2.49244e-05	-0.484794
652.66	-4.38534e-05	-0.582731
652.601	-6.79041e-05	0.01919
652.561	-2.77739e-05	0.348496
652.489	-1.15336e-05	0.409412
652.393	0.000127982	0.847849
652.326	0.000194287	0.950627
652.264	0.000100441	0.015735
652.206	-0.000162642	-0.856498
652.144	-4.57842e-05	-0.726791
652.099	-1.82296e-05	-0.593429
652.043	1.62967e-05	-0.319293
651.998	1.50182e-05	-0.161043
651.94	1.76598e-05	0.0382869
651.893	-1.59844e-06	-0.203634
536.84	-1.47722e-05	-0.254916
536.783	-3.25703e-05	-0.389388
536.732	-2.75729e-05	-0.453906
536.672	-1.06515e-05	-0.413224
536.612	-2.40313e-06	-0.237809
536.556	-7.38996e-06	-0.249405
536.5	1.25523e-05	0.726659
536.467	0.000206116	0.938624
536.406	0.000213783	0.943558
536.314	0.000132851	0.881935
536.27	0.000204102	0.909045
536.201	7.53732e-05	-0.326132
536.146	-3.90547e-05	-0.63477
536.096	1.35184e-05	-0.482491
536.045	6.47967e-05	-0.0905811
535.994	5.52574e-05	0.0371928
423.461	-1.75055e-06	-0.10558
423.404	5.33458e-05	0.803043
423.35	0.00015451	0.841326
423.311	0.000197772	0.930218
423.272	0.000251728	0.92744
423.214	0.00031747	0.921494
423.155	-1.84679e-06	-0.267613
423.12	-0.00188376	-0.840597
423.044	2.1658e-05	-0.418172
423	0.000189188	0.370564
422.945	9.7295e-05	0.372675
422.892	2.30026e-05	0.0970113
422.846	-1.77886e-05	-0.0879663
422.79	-3.77782e-05	-0.559399
422.744	-3.48536e-05	-0.578081
422.69	-2.07924e-05	-0.731174
311.999	0.000196474	0.906669
311.942	0.000118902	0.899009
311.897	6.93292e-05	0.676764
311.844	2.39033e-05	0.0973806
311.789	-5.39748e-06	-0.410028
311.738	-3.21666e-06	-0.349292
311.692	-5.00854e-06	-0.486998
311.619	1.21957e-05	-0.182605
311.569	-5.11168e-06	-0.490264
311.515	1.34471e-05	-0.150626
311.463	-6.98384e-06	-0.407125
311.418	2.80084e-06	-0.042617
311.36	1.93858e-05	0.184144
311.305	3.68625e-05	0.70041
311.253	-2.525e-05	0.629237
311.199	0.000302502	0.904601
190.774	-5.51393e-06	-0.486986
190.712	-3.44066e-05	-0.579807
190.639	-5.40334e-06	-0.489974
190.561	-3.46592e-06	-0.349292
190.516	-2.43286e-05	-0.405364
190.455	-2.13884e-05	-0.668027
190.393	-2.44742e-05	-0.382802
190.316	-4.41333e-06	-0.491162
190.265	-2.42764e-05	-0.379036
190.215	-1.93089e-05	-0.364783
190.173	2.95529e-05	0.618382
190.106	3.77496e-05	0.611871
190.055	9.55818e-05	0.771581
190.004	0.000483673	0.460779
189.947	0.000232023	0.882921
189.894	-7.22306e-06	-0.0463491
58.8541	-1.57771e-05	-0.219653
58.7696	-2.87797e-05	-0.584358
58.6922	-1.28532e-05	-0.164045
58.6313	-2.3149e-05	-0.48132
58.5644	-2.09787e-05	-0.594682
58.5046	-3.33924e-05	-0.601264
58.4239	-2.10263e-05	-0.51701
58.3417	-2.18851e-05	-0.461811
58.2827	-3.1726e-05	-0.589318
58.2134	-2.63143e-05	-0.593825
58.153	-1.66653e-05	-0.180154
58.0722	-2.69311e-05	-0.592941
57.9921	-2.45337e-05	-0.452454
57.9345	-2.55649e-05	-0.494001
57.8622	-2.50467e-05	-0.600936
57.8025	-3.3428e-05	-0.606004
1121.63	5.78558e-05	0.668437
1121.55	5.24498e-05	0.610965
1121.46	-2.93554e-05	-0.65794
1121.4	-8.21957e-05	-0.820213
1121.34	-6.24052e-05	-0.865258
1121.29	-6.75276e-05	-0.892588
1121.23	-5.74747e-05	-0.901749
1121.19	-4.86627e-05	-0.89434
1121.13	-5.2783e-05	-0.837372
1121.07	-5.45999e-05	-0.579445
1121	-4.22307e-05	0.237351
1120.96	-3.80251e-05	0.3065
1120.89	-5.00437e-05	0.310741
1120.84	3.38658e-05	0.529605
1120.79	9.25563e-06	0.446257
1120.73	4.26009e-05	0.578811
1005.73	-3.44253e-05	0.347225
1005.69	4.85086e-05	0.502225
1005.64	5.31819e-05	0.581508
1005.58	7.35295e-05	0.714874
1005.54	8.09915e-05	0.772728
1005.47	8.51398e-05	0.696305
1005.42	-3.10371e-06	-0.559566
1005.35	-9.31404e-05	-0.817925
1005.28	-7.86666e-05	-0.853733
1005.24	-7.62818e-05	-0.87742
1005.19	-6.48651e-05	-0.891589
1005.14	-5.15585e-05	-0.812271
1005.09	-3.38915e-05	-0.749321
1005.03	-3.6881e-05	-0.597227
1004.96	-3.48549e-05	0.22469
1004.92	4.73055e-05	0.677847
887.842	1.34274e-06	0.534288
887.74	-8.46398e-05	0.239888
887.651	-3.75734e-05	0.328397
887.593	6.43123e-05	0.567721
887.537	7.193e-05	0.568384
887.478	0.000115299	0.782521
887.427	0.000103289	0.783512
887.37	1.52037e-05	-0.444342
887.297	-0.000137291	-0.843849
887.243	-0.000134474	-0.846802
887.191	-8.75654e-05	-0.865083
887.139	-6.89445e-05	-0.853196
887.087	-4.79525e-05	-0.744181
887.047	-3.99167e-05	-0.682954
886.991	-3.3412e-05	-0.566279
886.919	-2.49977e-05	-0.39895
770.883	-2.52463e-05	-0.40553
770.814	-2.27111e-05	-0.335981
770.757	-3.62753e-05	-0.163715
770.711	-4.9486e-05	0.208383
770.647	-5.43085e-05	0.317262
770.564	-3.85536e-05	0.29119
770.496	3.6176e-05	0.344265
770.431	0.000129454	0.818067
770.376	0.000143874	0.893172
770.318	6.85436e-05	-0.0336168
770.253	-8.06982e-05	-0.808389
770.198	-6.6362e-05	-0.780313
770.149	-4.75963e-05	-0.755552
770.089	-3.10547e-05	-0.644966
770.039	-1.09151e-05	-0.426124
769.99	-1.16427e-05	-0.391006
653.714	-1.21151e-05	-0.435743
653.661	-4.29946e-05	-0.15419
653.605	-0.000101372	0.0500793
653.564	-7.03026e-05	0.223477
653.497	-0.000104368	0.21217
653.397	0.000113907	0.705745
653.333	0.000235949	0.949415
653.266	-0.000144753	-0.76594
653.207	-0.00043849	-0.849451
653.148	-7.80746e-05	-0.796568
653.092	-3.47749e-05	-0.701976
653.046	-1.84956e-05	-0.518679
652.991	-6.83063e-06	-0.27097
652.945	-1.00492e-05	-0.195565
652.889	-1.88275e-05	-0.292399
652.842	-2.3559e-05	-0.34426
537.783	-3.56937e-06	-0.245155
537.726	-4.95007e-07	-0.263898
537.666	1.58471e-05	-0.113982
537.614	1.95358e-05	-0.00896093
537.554	1.77562e-05	0.530916
537.502	0.000142346	0.930028
537.458	0.000379995	0.96487
537.411	0.000374452	0.896636
537.304	0.000130003	0.794375
537.216	7.04634e-05	-0.280652
537.154	-0.000314118	-0.821272
537.097	-4.37084e-05	-0.690476
537.046	3.29035e-05	-0.397607
536.996	1.8199e-05	-0.18112
536.945	1.25924e-05	-0.0273475
536.894	9.8743e-06	0.0545079
424.357	8.88036e-05	0.840498
424.308	0.000124533	0.939697
424.27	0.000186208	0.973412
424.217	0.00028491	0.970654
424.172	0.000208176	0.535839
424.119	-0.000522875	-0.820748
424.042	0.000129456	0.191465
423.997	0.000135031	0.563757
423.943	8.93927e-05	0.433925
423.897	5.43299e-05	0.389328
423.827	6.16435e-06	-0.13568
423.793	-9.96596e-06	-0.450796
423.703	-9.13892e-06	-0.52561
423.619	-6.68993e-06	-0.518007
423.566	-7.27706e-06	-0.51007
423.513	-8.2481e-06	-0.564297
312.888	0.000100536	0.791883
312.847	3.81329e-05	0.415253
312.784	2.08924e-05	0.0531152
312.733	1.3419e-05	-0.280214
312.681	-2.49408e-06	-0.310994
312.603	-5.1107e-06	-0.49036
312.52	1.39573e-05	-0.165747
312.465	-6.56762e-06	-0.622941
312.422	-4.56351e-06	-0.492853
312.364	1.9731e-05	0.137815
312.308	2.88943e-05	0.705274
312.267	-6.26258e-06	0.511006
312.214	0.000201233	0.861038
312.146	0.000341928	0.977827
312.085	0.000282003	0.920732
312.044	0.000273566	0.912753
191.732	-3.13933e-06	-0.349292
191.662	-3.45347e-06	-0.349292
191.611	-1.81713e-05	-0.458626
191.549	-3.55879e-05	-0.674637
191.483	-3.36537e-06	-0.349292
191.422	-3.23846e-06	-0.349292
191.359	-3.76037e-06	-0.349292
191.315	2.29603e-05	0.170926
191.273	1.28443e-07	-0.0646729
191.189	3.61676e-05	0.719423
191.107	-2.97242e-05	0.282621
191.051	0.000255664	0.92975
191.012	0.000101197	0.596218
190.962	0.000561694	0.914282
190.901	0.000237904	0.84063
190.833	8.82827e-06	-0.143378
59.964	-2.67979e-05	-0.604454
59.9091	-2.96123e-05	-0.627163
59.8168	-2.19675e-05	-0.570279
59.7476	-3.3115e-05	-0.602853
59.6779	-2.09938e-05	-0.50421
59.6162	-2.57029e-05	-0.621478
59.5558	-2.71365e-05	-0.559729
59.4667	-2.5332e-05	-0.601356
59.3946	-2.97649e-05	-0.545669
59.334	-2.36269e-05	-0.519413
59.2594	-3.21623e-05	-0.659282
59.2053	-3.27912e-05	-0.566256
59.1187	-2.30187e-05	-0.573498
59.0448	-3.18686e-05	-0.548683
58.9666	1.73848e-05	0.595167
58.9141	-2.21001e-05	-0.641031
1122.52	3.26518e-05	0.0573932
1122.47	-7.59789e-06	-0.530403
1122.4	-5.01263e-05	-0.791929
1122.34	-5.94594e-05	-0.869483
1122.29	-5.87473e-05	-0.886129
1122.24	-6.09598e-05	-0.911583
1122.18	-4.46075e-05	-0.880212
1122.13	-3.87271e-05	-0.814993
1122.07	-5.05261e-05	-0.437456
1122.01	-5.00819e-05	0.214975
1121.95	-6.77054e-05	0.250273
1121.9	-6.144e-05	0.292087
1121.83	1.58117e-05	0.473232
1121.79	4.02909e-06	0.420283
1121.74	4.29587e-05	0.523276
1121.68	4.65086e-05	0.584946
1006.63	5.31095e-05	0.6022
1006.58	8.16589e-05	0.8155
1006.53	8.17651e-05	0.844878
1006.48	8.15456e-05	0.738299
1006.42	1.24061e-05	-0.346708
1006.35	-5.82964e-05	-0.772274
1006.29	-6.79835e-05	-0.842756
1006.24	-6.4821e-05	-0.884175
1006.2	-5.94079e-05	-0.887339
1006.14	-4.43505e-05	-0.830781
1006.09	-1.88393e-05	-0.617537
1006.03	-1.20097e-05	-0.331217
1005.95	8.24782e-05	0.763321
1005.91	0.000263271	0.858131
1005.85	0.000160132	0.769918
1005.79	3.24451e-05	0.486542
888.844	-5.65448e-07	0.543147
888.741	-5.17081e-05	0.287217
888.655	-1.50322e-05	0.383929
888.588	6.71108e-05	0.641547
888.536	7.88384e-05	0.639848
888.484	9.88488e-05	0.830574
888.424	0.000104428	0.788286
888.37	4.81792e-05	-0.179446
888.3	-9.00204e-05	-0.838366
888.244	-9.07669e-05	-0.840046
888.193	-5.84022e-05	-0.814926
888.139	-5.30735e-05	-0.797413
888.081	-4.58019e-05	-0.794125
888.035	-3.52372e-05	-0.664348
887.989	-2.33952e-05	-0.4962
887.916	-1.97922e-05	-0.214993
771.774	2.46094e-05	0.562719
771.701	-0.000128658	-0.0264506
771.659	-7.5437e-05	0.248633
771.607	-9.3341e-05	0.229289
771.565	-9.50746e-05	0.201959
771.503	-8.08424e-05	0.18315
771.438	0.000137137	0.735294
771.375	0.00017607	0.903995
771.312	-4.15132e-05	-0.597507
771.247	-0.000257446	-0.81439
771.192	-0.000105452	-0.837403
771.143	-6.88644e-05	-0.794828
771.094	-5.83983e-05	-0.754298
771.046	-3.40415e-05	-0.557319
770.996	-2.28568e-05	-0.395861
770.946	-2.44682e-05	-0.398815
654.656	-5.62854e-05	-0.647176
654.61	-0.00010509	-0.420145
654.562	-0.000151842	-0.568486
654.501	-3.95708e-05	0.37982
654.398	0.000125635	0.818208
654.326	0.000187922	0.93723
654.264	-7.55547e-05	-0.686567
654.21	-0.000179504	-0.819963
654.141	-3.35527e-05	-0.71118
654.096	-2.17673e-05	-0.612724
654.04	5.85195e-06	-0.346343
653.995	1.55929e-05	-0.141735
653.94	8.60547e-06	0.089918
653.891	-2.65426e-06	-0.199141
653.828	-1.10982e-05	-0.256814
653.766	-1.70432e-05	-0.401522
538.624	3.33487e-07	-0.244103
538.563	-4.78732e-07	-0.219464
538.504	8.19382e-05	0.948052
538.459	0.000208402	0.94071
538.423	0.000218959	0.884089
538.363	0.000123454	0.899869
538.318	0.000145	0.884317
538.269	0.000220145	0.929764
538.214	0.000118469	0.0546382
538.157	-8.6366e-05	-0.704509
538.098	1.86366e-05	-0.475845
538.048	7.53066e-05	-0.0867854
537.997	5.7867e-05	0.0886167
537.946	4.10261e-05	0.194694
537.895	2.37268e-05	0.0432171
537.841	3.15227e-06	-0.117663
425.216	0.000284651	0.938607
425.138	-0.000825097	-0.80586
425.094	0.000265529	0.0881989
425.049	6.9497e-05	-0.399918
424.995	0.000144479	0.308084
424.941	0.000110669	0.446021
424.896	5.85631e-05	0.40112
424.839	-1.24384e-05	-0.0133433
424.795	-2.55605e-05	-0.173922
424.736	-2.59479e-05	-0.527815
424.681	-3.26231e-05	-0.826221
424.632	-2.41088e-05	-0.832572
424.574	3.43332e-07	-0.367578
424.511	-1.40024e-05	-0.591564
424.462	1.40776e-06	-0.297336
424.402	5.54577e-05	0.858255
313.785	-3.80703e-06	-0.213856
313.732	1.09812e-05	-0.348044
313.682	-8.24588e-06	-0.324906
313.591	1.21917e-05	-0.305329
313.524	7.86806e-06	-0.419685
313.47	3.23061e-06	-0.261984
313.421	7.07287e-06	-0.099926
313.373	2.30007e-05	0.154891
313.306	3.45591e-05	0.668017
313.263	3.38972e-05	0.682791
313.204	0.000118813	0.852878
313.167	0.000327679	0.948986
313.097	0.000344178	0.819864
313.045	0.000504091	0.808933
312.994	0.000311488	0.890498
312.945	0.000185993	0.812698
192.693	-3.67398e-05	-0.668875
192.634	1.26105e-05	-0.206626
192.589	-4.91525e-06	-0.489125
192.51	-3.24559e-06	-0.349292
192.441	-3.56039e-05	-0.567512
192.389	-1.94316e-05	-0.570747
192.331	-3.655e-06	-0.349292
192.276	-5.393e-06	-0.488822
192.213	-3.553e-06	-0.349292
192.17	2.35689e-06	0.0488212
192.103	-6.41703e-06	0.595868
192.054	0.000151459	0.936311
192.016	0.000259097	0.873586
191.943	8.63643e-05	0.768913
191.891	2.07418e-05	0.545935
191.814	-3.48569e-05	-0.564899
61.0622	-2.09817e-05	-0.530215
61.0092	-2.70127e-05	-0.648292
60.9601	3.88789e-05	0.791383
60.861	-2.30868e-05	-0.526926
60.8044	-3.12306e-05	-0.600322
60.7176	-2.48375e-05	-0.620224
60.6463	-3.06015e-05	-0.584758
60.5856	-2.39666e-05	-0.466501
60.5166	-2.96915e-05	-0.610026
60.4507	-3.41706e-05	-0.571381
60.3744	-2.14296e-05	-0.518545
60.2905	-3.00096e-05	-0.610708
60.2389	-1.86727e-05	-0.44743
60.166	-2.40569e-05	-0.609703
60.0961	-3.02145e-05	-0.492632
60.0251	-2.46981e-05	-0.574875
1123.46	-2.29743e-05	-0.614056
1123.4	-6.8008e-05	-0.798535
1123.34	-7.04025e-05	-0.856707
1123.3	-6.93857e-05	-0.902441
1123.24	-6.20634e-05	-0.906627
1123.19	-5.05598e-05	-0.881831
1123.13	-4.73016e-05	-0.846617
1123.07	-3.18828e-05	-0.483898
1123.01	-5.18601e-05	0.199027
1122.96	-4.39955e-05	0.309827
1122.89	-4.4369e-05	0.324992
1122.81	1.13922e-05	0.447497
1122.73	4.7006e-05	0.55807
1122.69	4.65127e-05	0.608379
1122.63	6.13891e-05	0.775083
1122.57	6.13329e-05	0.727181
1007.59	7.63363e-05	0.718706
1007.53	8.53513e-05	0.807737
1007.47	8.53274e-05	0.750032
1007.41	-2.82713e-05	-0.621744
1007.36	-7.76982e-05	-0.770618
1007.29	-8.68361e-05	-0.869427
1007.24	-8.11276e-05	-0.878734
1007.2	-6.8584e-05	-0.902385
1007.14	-5.39524e-05	-0.859142
1007.09	-3.72071e-05	-0.736706
1007.03	-2.16653e-05	-0.431959
1006.96	4.13684e-05	0.724177
1006.91	0.000228103	0.871538
1006.84	0.000125958	0.768905
1006.75	-1.63073e-05	0.415273
1006.7	4.4731e-05	0.516708
889.838	4.07982e-05	0.646568
889.744	-6.56317e-05	0.274525
889.65	-6.09975e-05	0.28447
889.594	4.59648e-05	0.545012
889.541	7.77947e-05	0.588909
889.483	0.000110408	0.743101
889.421	9.96205e-05	0.681826
889.356	-5.37045e-05	-0.716702
889.305	-0.0001571	-0.887899
889.246	-0.00015765	-0.905248
889.195	-9.60406e-05	-0.879376
889.143	-6.63272e-05	-0.858351
889.088	-5.8958e-05	-0.771341
889.039	-4.03821e-05	-0.643815
888.984	-2.63309e-05	-0.478026
888.922	-2.72507e-05	-0.422115
772.666	-6.39159e-05	0.226539
772.614	-4.87373e-05	0.334857
772.565	-7.71528e-05	0.213088
772.501	-3.52679e-05	0.240391
772.427	0.00012699	0.858569
772.374	0.000146549	0.909607
772.319	4.1436e-05	-0.241552
772.253	-0.000132858	-0.807937
772.198	-7.68516e-05	-0.809478
772.149	-5.29919e-05	-0.764872
772.089	-2.90149e-05	-0.666703
772.039	-1.54829e-05	-0.549822
771.989	-1.81299e-05	-0.420146
771.936	-1.61492e-05	-0.362978
771.876	-2.8932e-05	-0.371922
771.811	6.01877e-06	0.0884104
655.605	-0.000102576	0.0635907
655.565	-0.000105959	0.037392
655.5	-0.000139014	0.0923322
655.401	6.31541e-05	0.567782
655.327	0.000218363	0.944537
655.261	-0.000159118	-0.702742
655.212	-0.000176808	-0.748959
655.146	-0.000102906	-0.833554
655.09	-3.11179e-05	-0.664334
655.044	-1.50451e-05	-0.509021
654.99	-8.99011e-06	-0.317066
654.944	-1.3261e-05	-0.190525
654.887	-1.97266e-05	-0.308956
654.841	-2.47991e-05	-0.384649
654.782	-2.7524e-05	-0.438569
654.723	-2.67613e-05	-0.57803
539.567	1.32835e-05	0.109845
539.507	2.10272e-05	0.755606
539.44	0.000470785	0.935481
539.369	0.000145782	0.859829
539.303	-6.67525e-05	0.337537
539.212	-2.78953e-06	-0.51395
539.163	-0.000159322	-0.73845
539.089	-5.16945e-05	-0.677465
539.041	3.26449e-05	-0.357043
538.99	3.78326e-05	-0.0374926
538.95	2.00794e-05	-0.000950749
538.899	6.28879e-06	0.0158899
538.848	-2.07787e-05	-0.256683
538.776	-2.81881e-05	-0.393339
538.739	-2.3973e-05	-0.433707
538.673	-8.83507e-06	-0.301044
426.049	0.000109699	0.0337461
425.994	0.000136647	0.564248
425.949	0.000105216	0.668707
425.894	5.90906e-05	0.473715
425.839	5.95266e-06	-0.0918058
425.784	-5.64514e-06	-0.346123
425.73	-3.31577e-06	-0.426795
425.678	-1.60475e-05	-0.67393
425.618	-2.04163e-06	-0.451496
425.57	-1.48237e-06	-0.273919
425.517	-1.24982e-05	-0.519947
425.462	-1.45958e-05	-0.515981
425.401	3.99811e-05	0.714155
425.355	1.08135e-05	0.731245
425.301	3.27445e-05	0.731528
425.272	0.000135739	0.851595
314.679	7.48024e-06	-0.520108
314.627	1.36383e-05	-0.0656368
314.544	-6.77698e-06	-0.621724
314.463	1.00195e-05	-0.463646
314.418	-1.39685e-05	-0.486683
314.369	1.06279e-05	-0.0107411
314.311	3.16456e-05	0.692306
314.26	3.668e-05	0.729252
314.2	0.000142137	0.898792
314.17	0.000206587	0.842569
314.103	0.000338852	0.941395
314.045	0.000303892	0.892431
313.998	0.000191851	0.882611
313.944	0.000137615	0.882177
313.895	7.28413e-05	0.697823
313.838	2.71222e-05	0.46384
193.689	-3.34409e-06	-0.349292
193.618	-3.20325e-06	-0.349292
193.562	-5.50377e-06	-0.489664
193.509	-1.94174e-05	-0.235699
193.444	-3.78403e-06	-0.349292
193.381	-3.07887e-06	-0.349292
193.31	-5.31434e-06	-0.490296
193.261	-2.22936e-05	-0.562619
193.208	7.17313e-06	0.478467
193.167	1.56578e-05	0.234916
193.103	0.000121206	0.845077
193.04	0.000324997	0.919801
192.98	0.000464003	0.745269
192.907	0.000114476	0.884163
192.838	-6.49154e-06	-0.611194
192.759	-3.55448e-06	-0.349292
62.1788	-1.80804e-05	-0.495698
62.1175	-2.70471e-05	-0.626472
62.0549	-3.14399e-05	-0.551258
61.9726	-2.1499e-05	-0.556982
61.8904	-2.87504e-05	-0.550477
61.8293	-1.62206e-05	-0.409234
61.7707	-2.74192e-05	-0.616826
61.7005	-2.40593e-05	-0.486342
61.6209	-2.19063e-05	-0.582506
61.5436	-2.91468e-05	-0.46682
61.488	-1.59966e-05	-0.32159
61.4193	-2.70213e-05	-0.624866
61.3519	-3.2496e-05	-0.618973
61.2801	-2.38139e-05	-0.550259
61.2124	-2.36823e-05	-0.578148
61.1522	-3.23917e-05	-0.522778
1124.34	-6.1308e-05	-0.874729
1124.29	-6.06649e-05	-0.885284
1124.24	-6.18816e-05	-0.90724
1124.19	-4.96585e-05	-0.902231
1124.13	-4.33152e-05	-0.820829
1124.06	-5.1237e-05	-0.422953
1124.02	-6.10097e-05	0.0267095
1123.96	-8.12555e-05	0.198196
1123.9	-6.63042e-05	0.291863
1123.83	-1.04401e-05	0.399221
1123.8	2.00992e-05	0.455582
1123.73	4.1999e-05	0.552316
1123.69	4.81198e-05	0.568396
1123.64	6.06342e-05	0.717058
1123.58	5.70573e-05	0.79037
1123.52	2.32858e-05	-0.0612579
1008.53	8.56086e-05	0.840241
1008.48	8.07294e-05	0.741345
1008.41	2.09181e-05	-0.387838
1008.35	-5.3382e-05	-0.768029
1008.29	-6.255e-05	-0.841643
1008.24	-5.51825e-05	-0.839682
1008.19	-4.2391e-05	-0.785025
1008.13	-1.53048e-05	-0.563004
1008.08	-5.88172e-06	-0.232062
1008.02	3.31938e-05	0.404224
1007.96	9.96745e-05	0.840783
1007.89	0.00059511	0.877282
1007.84	0.000323127	0.842115
1007.75	-3.28899e-05	0.394579
1007.69	4.92914e-05	0.537804
1007.64	4.79845e-05	0.543846
890.82	2.83417e-05	0.635505
890.744	-4.50351e-05	0.282159
890.652	-2.74803e-05	0.337486
890.584	4.80348e-05	0.556704
890.544	7.6519e-05	0.671126
890.484	9.77131e-05	0.806122
890.424	0.000111429	0.787927
890.363	3.24233e-07	-0.534592
890.298	-9.01241e-05	-0.823372
890.248	-9.61829e-05	-0.865961
890.197	-7.61022e-05	-0.850349
890.145	-5.61099e-05	-0.819365
890.093	-3.47785e-05	-0.721892
890.038	-2.61081e-05	-0.62052
889.977	-1.93289e-05	-0.470425
889.917	-1.71008e-05	-0.308227
773.562	-0.000215321	0.0415138
773.513	-0.000135516	0.164867
773.439	0.000132313	0.785277
773.374	0.000153129	0.849779
773.306	-0.000135551	-0.745823
773.256	-0.000217112	-0.778929
773.193	-0.000106722	-0.839329
773.145	-8.32722e-05	-0.82598
773.096	-4.92389e-05	-0.719489
773.047	-3.91932e-05	-0.60097
772.998	-4.03351e-05	-0.547487
772.934	-3.2424e-05	-0.440344
772.881	-3.28615e-05	-0.419959
772.807	1.77188e-06	0.0374982
772.775	1.48785e-05	0.537555
772.708	-8.25661e-05	0.0549223
656.571	-0.000163133	-0.635544
656.504	-5.2345e-05	0.303408
656.403	8.117e-05	0.703854
656.327	0.000176105	0.92404
656.242	-5.28112e-05	-0.677854
656.197	-6.849e-05	-0.764199
656.141	-5.38527e-05	-0.753669
656.095	-2.04677e-05	-0.601725
656.04	1.4377e-06	-0.395454
655.995	4.69522e-06	-0.238244
655.939	1.11784e-05	-0.0610694
655.891	-7.81158e-06	-0.209513
655.83	-1.50378e-05	-0.341253
655.774	-1.65988e-05	-0.482725
655.717	-2.61409e-05	-0.546564
655.661	-3.41355e-05	-0.263122
540.501	1.541e-05	0.514519
540.438	0.000256546	0.91779
540.365	7.44742e-05	0.814429
540.298	7.7601e-05	0.714128
540.198	2.28404e-05	-0.434503
540.146	1.3818e-05	-0.490467
540.095	1.83177e-05	-0.466361
540.044	7.49947e-05	-0.0263366
539.993	6.62833e-05	0.0872298
539.943	4.96924e-05	0.235334
539.891	1.46509e-05	0.12292
539.837	2.82968e-06	-0.110364
539.775	-4.91488e-06	-0.270828
539.725	-3.20799e-06	-0.30162
539.674	4.71352e-06	-0.213208
539.623	2.21127e-05	0.219385
426.896	3.64793e-05	0.171681
426.842	-2.31086e-05	-0.152307
426.796	-2.79314e-05	-0.353301
426.737	-2.07183e-05	-0.409007
426.68	-2.26522e-05	-0.648417
426.628	-9.21572e-06	-0.565842
426.576	1.01479e-06	-0.321441
426.526	2.33202e-06	-0.3773
426.463	5.98678e-06	-0.2029
426.405	-3.87991e-07	-0.214354
426.355	2.90178e-05	0.795392
426.301	8.22442e-05	0.868349
426.262	0.000150613	0.952404
426.204	0.000299915	0.938993
426.147	-0.000162458	-0.694767
426.094	0.000161908	0.202089
315.513	-8.47041e-06	-0.278606
315.466	1.18996e-05	-0.405642
315.418	4.19863e-06	-0.112289
315.36	1.90864e-05	0.091567
315.318	3.34186e-05	0.687648
315.253	6.24646e-05	0.923154
315.207	0.000202607	0.915774
315.159	0.00035825	0.982046
315.124	0.000494495	0.978813
315.06	0.000310366	0.309874
314.998	0.000356416	0.84393
314.94	0.000218817	0.871559
314.897	0.000127588	0.830534
314.84	2.61304e-05	0.305747
314.789	-1.38346e-05	-0.255853
314.738	9.00556e-06	-0.506786
194.72	-3.56215e-06	-0.349292
194.642	-1.92894e-05	-0.574866
194.583	-3.58596e-06	-0.349292
194.542	-3.27875e-06	-0.349292
194.478	-3.2062e-06	-0.349292
194.413	-3.41248e-06	-0.349292
194.352	-2.53026e-05	-0.384952
194.285	-3.39736e-06	-0.349292
194.213	-3.4263e-06	-0.349292
194.161	2.37897e-06	-0.0595206
194.106	5.99078e-05	0.879419
194.063	0.000138779	0.926644
193.999	0.000203567	0.652479
193.906	5.02219e-05	0.720979
193.798	-6.03284e-06	-0.4791
193.737	-4.80245e-06	-0.492955
63.2849	-3.15708e-05	-0.531855
63.2114	-2.23284e-05	-0.596939
63.1497	-3.00718e-05	-0.57673
63.0803	-2.42306e-05	-0.519907
62.989	0.000100095	0.885419
62.9431	-2.81e-05	-0.534341
62.8672	-2.34973e-05	-0.586577
62.7947	-3.2203e-05	-0.572827
62.7349	-2.73858e-05	-0.566377
62.6617	-2.41104e-05	-0.5802
62.6045	-2.88974e-05	-0.555436
62.5233	-2.41253e-05	-0.541404
62.4603	-2.36189e-05	-0.633215
62.4095	-3.30525e-05	-0.596654
62.3182	-2.31368e-05	-0.571308
62.2438	-3.34578e-05	-0.583167
1125.24	-6.79296e-05	-0.915181
1125.18	-5.19205e-05	-0.893606
1125.13	-4.36772e-05	-0.801044
1125.07	-5.38622e-05	-0.502104
1125.01	-3.91221e-05	0.234621
1124.95	-7.85716e-05	0.174384
1124.9	-4.64576e-05	0.314858
1124.83	-2.31634e-06	0.426161
1124.79	3.73467e-05	0.518037
1124.74	3.01078e-05	0.527955
1124.68	4.50231e-05	0.634303
1124.63	5.48541e-05	0.737028
1124.58	4.55462e-05	0.412438
1124.53	4.2316e-05	0.141563
1124.46	-1.81492e-05	-0.584179
1124.4	-5.48917e-05	-0.809465
1009.48	8.19886e-05	0.755378
1009.4	-3.42969e-05	-0.649691
1009.35	-0.000103668	-0.845098
1009.29	-8.97199e-05	-0.872814
1009.25	-7.79153e-05	-0.875996
1009.19	-5.72454e-05	-0.853012
1009.13	-3.29706e-05	-0.693218
1009.08	-2.64148e-05	-0.677866
1009.03	3.71137e-08	-0.271753
1008.96	8.87178e-05	0.837562
1008.89	0.00045688	0.87875
1008.84	0.000206891	0.832428
1008.76	-1.44407e-05	0.424774
1008.68	3.42843e-05	0.52497
1008.63	5.68919e-05	0.601632
1008.59	8.26228e-05	0.770236
891.721	-1.92337e-05	0.420651
891.66	-5.28472e-05	0.293021
891.589	1.68249e-05	0.455799
891.533	8.47676e-05	0.655072
891.48	9.82411e-05	0.721521
891.428	9.82284e-05	0.673332
891.36	-0.00010487	-0.764742
891.299	-0.000407063	-0.836404
891.24	-0.000112053	-0.873896
891.188	-7.95597e-05	-0.859825
891.148	-6.78928e-05	-0.838758
891.096	-5.16288e-05	-0.797564
891.043	-3.48993e-05	-0.626286
890.988	-2.89452e-05	-0.502162
890.915	-1.47708e-05	-0.210481
890.863	2.05275e-05	0.507516
774.425	0.00012417	0.874314
774.382	0.000140324	0.897889
774.318	-5.2603e-08	-0.424442
774.258	-0.000102237	-0.760369
774.188	-7.51932e-05	-0.790958
774.14	-5.65548e-05	-0.778843
774.089	-3.24552e-05	-0.702502
774.041	-1.18825e-05	-0.479962
773.993	-1.49322e-05	-0.42217
773.939	-1.61444e-05	-0.348994
773.883	-1.95003e-05	-0.331542
773.803	-3.24678e-05	-0.130001
773.762	-2.06925e-06	0.413057
773.703	-9.41266e-05	0.144372
773.669	-3.19396e-05	0.376002
773.607	-0.000100866	0.230987
657.43	-0.000129121	-0.315387
657.39	0.000210088	0.857028
657.325	0.000226866	0.896374
657.268	-3.97846e-06	-0.469063
657.205	-0.000300126	-0.855031
657.148	-0.000150444	-0.867814
657.09	-7.23049e-05	-0.735324
657.047	-6.64079e-05	-0.576627
656.99	-2.08105e-05	-0.358848
656.945	-1.82538e-06	-0.152602
656.888	-1.86529e-05	-0.321261
656.836	-2.79282e-05	-0.388978
656.777	-2.72707e-05	-0.483185
656.717	-2.99092e-05	-0.569339
656.656	-4.64507e-05	-0.633116
656.611	-0.000152679	-0.689835
[truncated: 17,772 more rows]
